# Supplementary material for: Reduced Mechanical Tactile Stimulation Under Space Microgravity Affects Synaptic Signaling and Contributes to Neuromuscular Aging in Caenorhabditis elegans
Source: FASEB J. 2026 Jun 16;40(12):e72045. doi: 10.1096/fj.202600867RR (PMC13270498; doi:10.1096/fj.202600867RR)
Supplement: Supplementary file 1 — Table S1: GO enrichment analysis of genes with decreased expression in the D01 wild type grown under μG conditions compared to the terrestrial 1G environment. [file FSB2-40-e72045-s002.xlsx]

## Sheet: Suppl Table 1
Supplementary Table 1. GO enrichment analysis of genes with decreased expression in the D01 wild type grown under μG conditions compared to the terrestrial 1G environment
Enrichment FDR	nGenes	Pathway	Genes
1.53996e-37	59	GO:0018996 molting cycle collagen and cuticulin-based cuticle	daf-6 ptr-1 ptr-3 ptr-4 ptr-5 ptr-6 ptr-8 ptr-10 ptr-11 ptr-12 ptr-14 ptr-15 ptr-16 ptr-18 ptr-19 ptr-20 ptr-23 hch-1 nas-25 nas-28 nas-29 nas-33 nas-36 nas-38 toh-1 bli-3 dpy-3 myrf-1 mlt-7 acn-1 apl-1 bli-1 bli-5 dpy-2 dpy-4 dpy-5 dpy-7 dpy-8 dpy-10 dpy-11 dpy-13 dpy-18 dre-1 lrp-1 nhr-23 pan-1 ptc-3 qua-1 rol-6 sqt-1 sqt-2 sqt-3 tsp-15 bed-3 noah-2 mlt-4 mlt-10 noah-1 zmp-2
7.21374e-35	139	GO:0040011 locomotion	dgn-1 efn-2 egl-17 epi-1 gpn-1 lam-1 lam-3 lev-10 mab-20 plx-1 plx-2 rap-3 rig-3 slt-1 rhgf-2 unc-5 unc-6 unc-73 vab-2 eak-6 fozi-1 enu-3.5 rig-6 lam-2 ncam-1 agr-1 npr-22 che-12 dim-1 gcy-22 lad-2 zig-10 abl-1 ace-2 daf-12 dre-1 egl-3 egl-19 egl-30 gcy-18 gcy-23 ida-1 kin-20 let-2 lin-17 lin-18 lrk-1 lrp-1 lrp-2 mig-15 nca-2 nid-1 ebax-1 sax-3 slo-1 syd-2 unc-15 unc-22 unc-31 unc-44 unc-52 unc-7…
4.18879e-23	75	GO:0098916 anterograde trans-synaptic signaling	acr-2 acr-9 acr-10 acr-20 lgc-11 ccb-1 cha-1 dat-1 deg-3 des-2 dop-2 eat-2 gar-2 gar-3 lev-1 lev-8 lin-2 ser-1 ser-7 nlg-1 rimb-1 unc-2 unc-10 unc-17 unc-49 unc-63 lgc-21 lgc-41 lgc-43 lgc-31 lgc-25 vglu-3 acc-4 pbo-5 lgc-19 dop-6 lgc-39 lgc-5 lgc-4 elks-1 cla-1 acc-3 kcc-3 lgc-54 lgc-40 lgc-34 lgc-45 lgc-26 cpx-1 lgc-27 acr-25 ace-2 gbb-1 gbb-2 syd-2 dyb-1 dys-1 pll-1 unc-31 sssh-1 egl-3 egl-30 …
1.31028e-19	93	GO:0007399 nervous system development	apl-1 ceh-2 dgn-1 efn-2 epi-1 fox-1 kal-1 lam-3 lin-18 lin-22 mab-20 mig-15 plx-1 plx-2 ref-2 rig-3 sad-1 slt-1 nlg-1 tra-1 unc-5 unc-6 unc-70 unc-73 vab-2 irx-1 eak-6 maph-1.1 enu-3.5 rig-6 ncam-1 twf-2 igdb-3 syg-1 rhgf-1 syg-2 dim-1 dpy-19 lad-2 nsy-1 prk-2 pxn-1 zyx-1 ddr-1 dex-1 cla-1 zig-10 egl-3 egl-19 egl-30 gpn-1 ham-1 ida-1 ins-4 lin-17 lrk-1 nid-1 ebax-1 sax-3 svh-1 unc-2 unc-31 unc-44…
1.31028e-19	32	GO:0030198 extracellular matrix organization	adt-1 adt-2 bli-1 col-14 col-71 col-76 col-99 col-105 col-115 col-128 dpy-4 emb-9 gon-1 lam-1 let-2 mig-6 zmp-5 smoc-1 zmp-3 agr-1 zmp-2 adt-3 zmp-6 madd-4 cdh-3 him-4 lin-29 epi-1 lag-2 lin-12 pxn-2 ctg-1
2.66938e-12	40	GO:0007411 axon guidance	dgn-1 efn-2 epi-1 lam-3 mab-20 plx-1 plx-2 rig-3 slt-1 unc-5 unc-6 unc-73 vab-2 eak-6 enu-3.5 rig-6 ncam-1 dim-1 lad-2 zig-10 ida-1 lin-17 lin-18 lrk-1 mig-15 nid-1 ebax-1 sax-3 unc-31 unc-44 madd-4 ddr-1 madd-2 col-99 pxn-1 pxn-2 sad-1 sop-2 unc-130 axl-1
1.26e-12	28	GO:0042755 eating behavior	cca-1 daf-7 eat-2 eat-18 egl-30 gar-3 nas-6 nas-7 tph-1 unc-7 unc-17 atp-2 daf-4 daf-12 alp-1 egl-3 egl-19 myo-1 nlr-1 nuo-1 pha-2 slo-1 tni-4 svh-1 unc-10 unc-31 hlb-1 zmp-2
1.53017e-11	31	GO:0061061 muscle structure development	atn-1 alp-1 tnt-3 tnt-4 unc-105 sgcb-1 unc-52 dyb-1 dys-1 slo-1 stn-1 unc-15 unc-62 unc-96 ceh-22 emb-9 gon-1 lit-1 pat-2 pat-4 pha-2 pxn-1 pxn-2 sem-2 cpna-1 tbx-2 unc-22 unc-54 unc-82 unc-89 sorb-1
6.70917e-10	48	GO:0040007 growth	mab-20 enu-3.5 adt-2 dbl-1 dpy-11 dpy-18 egl-3 ins-4 lrk-1 pha-2 swsn-1 slt-1 sma-6 tsp-14 nekl-3 mnr-1 rig-6 daf-4 dgn-1 dhs-28 dpy-1 dpy-2 dpy-5 eat-2 haf-4 haf-9 kal-1 kin-20 let-653 lon-3 lrp-1 mca-3 peb-1 sad-1 sma-9 sop-2 spc-1 syg-1 unc-5 unc-10 unc-44 unc-73 unc-130 syg-2 dmd-3 grdn-1 daf-22 lon-8
2.72676e-09	44	GO:0030029 actin filament-based process	atn-1 cor-1 alp-1 hum-4 hum-6 hum-7 lev-11 pes-7 spc-1 tnt-3 tnt-4 unc-70 vab-19 fozi-1 lim-8 twf-2 exc-6 osg-1 unc-73 fln-2 unc-52 dyb-1 dys-1 slo-1 stn-1 unc-15 unc-96 mab-20 pat-2 pat-4 pha-2 syg-1 cpna-1 unc-5 unc-6 unc-22 unc-44 unc-54 unc-82 unc-89 sorb-1 zoo-1 fhod-1 act-4
3.67396e-09	24	GO:0006936 muscle contraction	lev-11 ketn-1 tni-4 tnt-3 tnt-4 acr-2 egl-3 egl-19 unc-22 unc-31 unc-63 unc-89 npr-4 ccb-1 egl-2 myo-1 pat-4 twk-18 unc-17 unc-54 unc-58 zyx-1 pbo-5 myo-2
2.02066e-08	23	GO:0010171 body morphogenesis	pxn-1 bli-3 dpy-18 lon-3 mig-15 sym-2 unc-70 mlt-7 apl-1 ccb-1 dpy-1 dpy-2 dpy-5 dpy-7 dpy-10 dpy-11 dpy-23 mab-20 pxn-2 spc-1 rhgf-2 unc-44 fhod-1
4.56278e-08	18	GO:0055001 muscle cell development	atn-1 tnt-3 tnt-4 unc-52 dyb-1 dys-1 slo-1 stn-1 unc-15 unc-96 pat-2 pat-4 cpna-1 unc-22 unc-54 unc-82 unc-89 sorb-1
1.23345e-07	20	GO:0006816 calcium ion transport	cca-1 ccb-1 csq-1 egl-19 ncx-1 ncx-2 ncx-4 ncx-5 osm-9 sca-1 spe-41 trp-2 unc-2 acr-2 unc-63 unc-105 mca-3 ncx-8 ncx-10 unc-68
2.25581e-07	13	GO:0045214 sarcomere organization	tnt-3 tnt-4 dyb-1 dys-1 slo-1 stn-1 pat-2 pat-4 cpna-1 unc-15 unc-22 unc-52 sorb-1
4.93568e-07	19	GO:0008652 cellular amino acid biosynthetic process	pah-1 gln-2 gln-3 asns-1 pyr-1 glna-1 cysl-1 cth-1 cysl-2 pycr-1 cbs-1 cbs-2 cysl-4 aass-1 cysl-3 got-1.2 alh-13 dpyd-1 unc-25
1.33493e-06	12	GO:0006099 tricarboxylic acid cycle	aco-1 cts-1 fum-1 mdh-2 sucl-1 idhb-1 mdh-1 icl-1 mev-1 sdhb-1 idh-2 sdha-1
2.85155e-06	34	GO:0006631 fatty acid metabolic process	dhs-25 ech-6 ech-8 elo-4 elo-7 elo-8 elo-9 kat-1 acox-1.1 acox-1.2 acox-1.4 cpt-5 acs-2 fasn-1 acbp-3 acaa-2 acox-1.6 abhd-3.1 abhd-3.2 maoc-1 acox-3 cpt-4 acdh-10 acdh-7 cpt-6 pck-1 acs-7 acs-20 dld-1 bckd-1A acs-5 dhs-28 daf-22 mmcm-1
5.4486e-06	27	GO:0032101 regulation of response to external stimulus	mab-20 pxn-1 egl-30 ida-1 lad-2 lin-18 mec-5 nid-1 plx-2 ebax-1 sax-3 slt-1 unc-5 unc-6 unc-31 ddr-1 rig-6 emb-9 pxn-2 snf-12 unc-44 unc-73 daf-22 mps-2 mps-3 hlh-30 dve-1
0.000209447	11	GO:1903350 response to dopamine	egl-30 ser-1 dop-2 gar-2 gar-3 ser-7 dop-6 dgk-1 tph-1 unc-7 ser-2
