# Supplementary material for: Reduced Mechanical Tactile Stimulation Under Space Microgravity Affects Synaptic Signaling and Contributes to Neuromuscular Aging in Caenorhabditis elegans
Source: FASEB J. 2026 Jun 16;40(12):e72045. doi: 10.1096/fj.202600867RR (PMC13270498; doi:10.1096/fj.202600867RR)
Supplement: Supplementary file 2 — Table S2: GO enrichment analysis of genes with increased expression in the D01 wild type grown under μG conditions compared to the terrestrial 1G environment. [file FSB2-40-e72045-s001.xlsx]

## Sheet: Suppl Table 2
Supplementary Table 2. GO enrichment analysis of genes with increased expression in the D01 wild type grown under μG conditions compared to the terrestrial 1G environment
Enrichment FDR	nGenes	Pathway	Genes
5.52e-11	68	GO:0009892 negative regulation of metabolic process	exos-4.2 brc-1 cpb-3 daz-1 dro-1 hil-5 lin-37 nos-1 nos-2 ppw-1 sir-2.4 drsh-1 exos-3 edc-3 sel-13 cec-3 alg-5 flh-1 flh-3 uri-1 phf-10 lin-52 lin-54 pie-1 pos-1 sid-1 gmn-1 egg-4 cpi-1 sid-2 srp-7 srp-8 wee-1.3 hrde-2 pir-1 tofu-6 pid-1 nfyc-1 rde-11 nfya-2 mxl-2 rab-10 skr-2 vit-6 nyn-1 nyn-2 htz-1 egg-5 cgh-1 fsn-1 gld-1 haf-2 mex-3 mrg-1 mut-2 oma-1 oma-2 pal-1 mina-1 skpo-1 pot-2 wht-1 epg-4…
6.11e-11	37	GO:0006281 DNA repair	brc-1 cku-80 exo-3 hpr-17 hus-1 mlh-1 pcn-1 parp-2 parg-2 pms-2 pph-4.2 rfc-3 rfc-4 rnh-2 spo-11 xpa-1 psf-2 evl-18 nth-1 him-18 sws-1 ung-1 gtf-2H3 mus-81 pole-2 polk-1 tdpo-1 slx-1 rpa-4 phf-10 him-14 hmg-3 lem-3 mrg-1 chl-1 dvc-1 his-57
1.5e-08	39	GO:0010629 negative regulation of gene expression	exos-4.2 cpb-3 daz-1 nos-1 nos-2 ppw-1 drsh-1 exos-3 edc-3 alg-5 sid-1 sid-2 hrde-2 pir-1 tofu-6 pid-1 rde-11 mxl-2 skr-2 nyn-1 nyn-2 cgh-1 fsn-1 gld-1 haf-2 mex-3 mrg-1 mut-2 oma-1 oma-2 pal-1 mina-1 skpo-1 cec-3 wht-1 eri-5 rde-8 puf-6 fog-2
3.22e-07	18	GO:0045787 positive regulation of cell cycle	gld-3 apc-11 cdc-25.1 cdc-25.3 pals-37 cks-1 ccnk-1 cye-1 oma-1 oma-2 pzf-1 uri-1 cdk-1 cyb-3 fem-3 hmg-3 syx-4 syp-2
2.67e-06	18	GO:0045786 negative regulation of cell cycle	cdc-6 cdk-1 hpr-17 hus-1 mdf-2 san-1 pch-2 sel-13 orc-1 mus-81 wee-1.3 cye-1 oma-1 oma-2 uri-1 lrr-1 skr-2 gmn-1
4.87e-06	28	GO:0010498 proteasomal protein catabolic process	aip-1 chn-1 crt-1 cul-6 dnj-26 fsn-1 hsp-4 mel-26 skr-2 skr-5 skr-7 skr-8 skr-10 skr-12 skr-13 skr-14 skr-17 ari-1.4 mans-4 ari-1.3 bath-42 bath-41 skpt-1 spsb-2 apc-10 apc-11 cdk-1 acs-19
0.000721372	19	GO:0016570 histone modification	brc-1 mrg-1 parg-2 sir-2.4 taf-9 taf-10 tag-342 mig-32 wac-1.2 swd-2.1 vrk-1 pie-1 air-1 asfl-1 cbp-3 cbp-2 phf-10 set-12 sig-7
