# Supplementary material for: Reduced Mechanical Tactile Stimulation Under Space Microgravity Affects Synaptic Signaling and Contributes to Neuromuscular Aging in Caenorhabditis elegans
Source: FASEB J. 2026 Jun 16;40(12):e72045. doi: 10.1096/fj.202600867RR (PMC13270498; doi:10.1096/fj.202600867RR)
Supplement: Supplementary file 3 — Table S3: GO enrichment analysis of genes with increased expression in the D01 wild type grown under μGB conditions compared to the μG environment. [file FSB2-40-e72045-s011.xlsx]

## Sheet: Suppl Table 3
Supplementary Table 3. GO enrichment analysis of genes with increased expression in the D01 wild type grown under μGB conditions compared to the μG environment
Enrichment FDR	nGenes	Pathway	Genes
1.02291e-15	65	GO:0007154 cell communication	acy-2 cca-1 cha-1 daf-7 dat-1 dgk-1 dop-2 dys-1 efn-4 eya-1 gar-1 gar-2 gcy-15 gcy-18 gcy-21 gcy-23 gcy-34 glc-1 lat-2 mab-20 pll-1 rom-3 ser-1 ser-2 rimb-1 unc-2 lgc-31 plpr-1 acc-4 npr-9 dop-6 gnrr-4 dop-4 tyra-2 lgc-39 ckr-1 lgc-27 gbb-2 mpz-1 hlh-13 csp-2 glr-2 gpn-1 ins-26 ins-33 lag-2 ncx-2 nlp-31 sra-10 wrt-8 nlp-48 axl-1 nlp-66 npr-29 nlp-34 nhr-141 nlp-50 nlp-70 slo-1 svh-1 eat-18 tsp-17…
1.22237e-14	24	GO:0098916 anterograde trans-synaptic signaling	cha-1 dat-1 dop-2 gar-1 gar-2 glc-1 ser-1 rimb-1 unc-2 lgc-31 acc-4 dop-6 dop-4 lgc-39 lgc-27 gbb-2 dys-1 pll-1 slo-1 dgk-1 eat-18 tsp-17 unc-75 mfsd-6
2.59798e-11	70	GO:0050896 response to stimulus	acy-2 cnc-6 daf-7 dgk-1 dop-2 efn-4 eya-1 gar-1 gar-2 gcy-15 gcy-18 gcy-21 gcy-23 gcy-34 glc-1 lat-2 mab-20 pll-1 rom-3 ser-1 ser-2 slt-1 sra-10 lgc-31 plpr-1 acc-4 npr-9 dop-6 gnrr-4 dop-4 tyra-2 lgc-39 lin-42 ckr-1 lgc-27 mpz-1 gbb-2 hlh-13 nlp-31 csp-2 glr-2 gpn-1 ins-26 ins-33 lag-2 ncx-9 nlp-48 chst-1 axl-1 nlp-66 npr-29 nlp-34 nhr-141 nlp-50 fipr-29 zig-10 gpx-4 nlp-70 clec-7 dat-1 svh-1 un…
4.10585e-08	24	GO:0040011 locomotion	efn-4 gpn-1 lev-10 mab-20 slt-1 zig-10 gcy-18 gcy-23 glc-1 slo-1 col-99 dat-1 dgk-1 dop-2 dyf-3 dys-1 eya-1 hch-1 kvs-1 ncx-9 osm-12 axl-1 hlb-1 gbb-2
4.10585e-08	8	GO:1903350 response to dopamine	ser-1 dop-4 dop-2 gar-1 gar-2 dop-6 dgk-1 ser-2
9.72001e-06	8	GO:0042755 eating behavior	cca-1 daf-7 eat-18 nas-6 pha-2 slo-1 svh-1 hlb-1
7.6896e-05	37	GO:0048856 anatomical structure development	efn-4 eya-1 fkh-2 mab-20 pax-1 slt-1 nhr-141 npax-2 syg-2 col-41 col-58 col-69 col-86 col-99 wrt-8 axl-1 zig-10 phat-6 phat-1 lin-42 cdk-4 csp-2 daf-7 dys-1 gpn-1 lag-2 pha-2 slo-1 svh-1 unc-2 acy-2 ceh-22 hch-1 hlh-13 nas-6 ncx-9 unc-75
0.000324443	6	GO:0006816 calcium ion transport	cca-1 ncx-2 ncx-4 unc-2 ncx-9 ncx-10
0.000683054	14	GO:0007399 nervous system development	efn-4 mab-20 slt-1 syg-2 zig-10 gpn-1 svh-1 unc-2 col-99 fkh-2 hch-1 ncx-9 unc-75 axl-1
0.00325219	7	GO:0007218 neuropeptide signaling pathway	ckr-1 nlp-31 nlp-48 nlp-66 nlp-34 nlp-50 nlp-70
0.003462	7	GO:0007411 axon guidance	efn-4 mab-20 slt-1 zig-10 col-99 ncx-9 axl-1
0.0112993	5	GO:0044782 cilium organization	dyf-1 dyf-3 osm-12 bbs-4 fkh-2
0.0536417	4	GO:0061061 muscle structure development	dys-1 slo-1 ceh-22 pha-2
