# Supplementary material for: Reduced Mechanical Tactile Stimulation Under Space Microgravity Affects Synaptic Signaling and Contributes to Neuromuscular Aging in Caenorhabditis elegans
Source: FASEB J. 2026 Jun 16;40(12):e72045. doi: 10.1096/fj.202600867RR (PMC13270498; doi:10.1096/fj.202600867RR)
Supplement: Supplementary file 4 — Table S4: GO enrichment analysis of genes with decreased expression in the D010 wild type grown under 1G conditions compared to the D01 worms. [file FSB2-40-e72045-s008.xlsx]

## Sheet: Suppl Table 4
Supplementary Table 4. GO enrichment analysis of genes with decreased expression in the D010 wild type grown under 1G conditions compared to the D01 worms.
Enrichment FDR	nGenes	Pathway	Genes
4.74723e-44	298	GO:0032502 developmental process	atn-1 ceh-22 cog-1 dsl-7 alp-1 egl-20 hum-6 kin-21 kin-24 lin-31 lin-44 lin-48 mab-3 mab-9 mlc-1 mlc-2 mup-2 nhr-114 nob-1 blmp-1 ost-1 pha-2 ptl-1 rol-3 sma-2 smp-2 spe-8 src-2 tag-68 tnt-2 tnt-4 tra-1 unc-52 zig-1 eak-6 fozi-1 agr-1 ast-1 igdb-3 msp-38 msp-77 msp-79 tns-1 doxa-1 bli-1 bli-2 bli-6 ceh-18 col-3 col-7 col-10 col-12 col-13 col-14 col-19 col-20 col-33 col-34 col-38 col-39 col-41 col…
7.60891e-27	137	GO:0006811 ion transport	acr-8 acr-9 acr-16 amt-4 cho-1 csq-1 dat-1 eat-2 eat-4 eat-6 glc-4 glt-1 glt-3 glt-6 glt-7 lev-1 ncx-1 ncx-2 ncx-6 ncx-8 nhx-9 ocr-1 pbo-4 rhr-1 snf-3 snf-5 snf-10 snt-1 snt-6 spe-4 ant-1.1 zipt-17 kcc-1 twk-2 twk-3 twk-4 twk-10 twk-11 twk-13 twk-17 twk-18 twk-22 twk-26 twk-34 twk-39 twk-42 unc-2 unc-8 unc-49 unc-103 unc-105 catp-4 zipt-13 lgc-21 nkb-2 lgc-43 hrg-4 nkb-3 otpl-8 ant-1.3 twk-48 mct…
1.89995e-16	31	GO:0006936 muscle contraction	lev-11 mup-2 ketn-1 tni-1 tni-3 tni-4 tnt-2 tnt-4 unc-27 msp-38 msp-77 msp-79 mlc-1 mlc-2 unc-22 unc-31 unc-89 eat-6 egl-2 itr-1 myo-1 pat-10 pbo-4 twk-18 unc-17 unc-54 unc-103 unc-104 zyx-1 myo-2 jph-1
6.5089e-15	25	GO:0042335 cuticle development	doxa-1 pah-1 dpy-3 mlt-7 bli-1 bli-2 bli-5 col-19 dpy-2 dpy-4 dpy-5 dpy-7 dpy-8 dpy-10 dpy-13 dpy-18 lin-29 rol-6 sqt-1 sqt-2 sqt-3 vha-5 mlt-10 col-14 col-34
1.39729e-13	90	GO:0040011 locomotion	lev-10 mlc-1 mlc-2 rap-3 smp-2 zig-1 eak-6 fozi-1 inpp-1 agr-1 dim-1 lad-2 tax-6 tub-1 zig-12 ace-2 bas-1 dre-1 eat-4 egl-8 egl-20 fat-1 gcy-18 ida-1 let-2 lin-44 mec-17 nca-2 rab-3 sax-7 syd-1 unc-15 unc-22 unc-31 unc-52 unc-77 unc-79 unc-80 unc-89 unc-104 madd-4 gsp-4 gsp-3 fln-1 acy-1 atp-2 ceh-18 cmd-1 col-99 daf-9 dat-1 dgk-1 dpy-10 dyc-1 eat-2 egl-10 fbl-1 fer-1 gon-1 itr-1 jph-1 lev-1 lev-…
4.85024e-05	10	GO:0006099 tricarboxylic acid cycle	fum-1 mdh-2 sucl-1 suca-1 idhg-2 mdh-1 mev-1 idh-1 sdha-1 dlst-1
0.000360811	20	GO:0007155 cell adhesion	cdh-5 cdh-7 cdh-10 him-4 tln-1 zig-1 zyx-1 cdh-8 igcm-1 agr-1 zig-12 igdb-3 deb-1 dim-1 lad-2 mua-3 mup-4 cdh-12 mua-6 vha-12
0.000638528	19	GO:0006869 lipid transport	abt-1 lbp-6 lbp-7 lbp-8 pmp-5 scrm-8 mlt-8 wah-1 cav-2 vit-3 acs-20 pitp-1 pept-1 pbo-4 lpr-1 lpr-6 lpr-5 lpr-4 lpr-3
0.00932311	8	GO:1903350 response to dopamine	gsa-1 ser-1 gar-2 dgk-1 egl-8 egl-10 unc-7 unc-36
0.0102996	14	GO:0006986 response to unfolded protein	abu-1 abu-6 abu-7 abu-8 abu-10 abu-11 col-109 pqn-74 bus-5 hsp-60 abu-15 apy-1 haf-1 pept-1
0.0460269	30	GO:0006955 immune response	gst-5 gst-6 lys-2 spp-3 dod-24 irg-4 clec-66 fbxa-151 irg-3 asp-14 fbxa-78 cnc-6 kin-21 kin-24 rol-3 spe-8 src-2 fipr-23 haf-4 haf-9 dapk-1 irg-7 aqp-1 cnc-4 daf-4 mev-1 plc-1 crn-7 acdh-1 endu-2
0.0514253	22	GO:0048870 cell motility	rap-3 smp-2 fozi-1 inpp-1 agr-1 dre-1 egl-20 let-2 lin-44 sax-7 unc-52 gsp-4 gsp-3 atp-2 ceh-18 cmd-1 daf-9 fer-1 gon-1 itr-1 blmp-1 snf-10
0.0808845	16	GO:0007411 axon guidance	smp-2 zig-1 eak-6 dim-1 lad-2 zig-12 egl-20 ida-1 rab-3 unc-31 unc-104 madd-4 fln-1 col-99 pxn-1 ast-1
0.135653	37	GO:0007399 nervous system development	egl-20 lin-44 ptl-1 smp-2 tra-1 zig-1 eak-6 igdb-3 tns-1 dim-1 lad-2 mec-17 pxn-1 syd-1 unc-4 unc-104 zyx-1 cla-1 zig-12 ida-1 lin-14 rab-3 sax-7 svh-1 unc-2 unc-31 madd-4 nphp-4 fln-1 cog-1 col-99 egl-8 emb-9 gon-1 mup-2 unc-75 ast-1
0.140173	30	GO:0048699 generation of neurons	egl-20 lin-44 ptl-1 smp-2 zig-1 eak-6 tns-1 dim-1 lad-2 mec-17 pxn-1 zig-12 ida-1 lin-14 rab-3 sax-7 svh-1 unc-31 unc-104 madd-4 nphp-4 fln-1 cog-1 col-99 egl-8 emb-9 mup-2 unc-4 unc-75 ast-1
