# Supplementary material for: Reduced Mechanical Tactile Stimulation Under Space Microgravity Affects Synaptic Signaling and Contributes to Neuromuscular Aging in Caenorhabditis elegans
Source: FASEB J. 2026 Jun 16;40(12):e72045. doi: 10.1096/fj.202600867RR (PMC13270498; doi:10.1096/fj.202600867RR)
Supplement: Supplementary file 5 — Table S5: GO enrichment analysis of genes with increased expression in the D10 wild type grown under 1G conditions compared to the D01 worms. [file FSB2-40-e72045-s012.xlsx]

## Sheet: Suppl Table 5
Supplementary Table 5. GO enrichment analysis of genes with increased expression in the D10 wild type grown under 1G conditions compared to the D01 worms.
Enrichment FDR	nGenes	Pathway	Genes
0.0104149	14	GO:0051259 protein complex oligomerization	T05E12.3 T23G5.3 B0281.6 C40A11.2 C40A11.3 C40A11.4 C40A11.6 C40A11.7 F22E5.6 F22E5.11 F22E5.12 F49H12.3 ZC239.3 ZC239.14
