# Supplementary material for: Reduced Mechanical Tactile Stimulation Under Space Microgravity Affects Synaptic Signaling and Contributes to Neuromuscular Aging in Caenorhabditis elegans
Source: FASEB J. 2026 Jun 16;40(12):e72045. doi: 10.1096/fj.202600867RR (PMC13270498; doi:10.1096/fj.202600867RR)
Supplement: Supplementary file 6 — Table S6: GO enrichment analysis of genes with decreased expression in the D10 wild type grown under μG conditions compared to 1G conditions. [file FSB2-40-e72045-s015.xlsx]

## Sheet: Suppl Table 6
Supplementary Table 6. GO enrichment analysis of genes with decreased expression in the D10 wild type grown under μG conditions compared to 1G conditions.
Enrichment FDR	nGenes	Pathway	Genes
1.64817e-16	79	GO:0032502 developmental process	dsl-3 dsl-6 eya-1 fkh-2 hlh-16 lam-1 lam-3 mab-20 ngn-1 nhr-129 blmp-1 sox-2 unc-6 unc-130 nhr-168 lam-2 ncam-1 cpg-24 syg-2 ceh-30 col-3 col-10 col-14 col-20 col-40 col-48 col-76 col-80 col-92 col-93 col-94 col-97 col-98 col-99 col-104 col-109 col-117 col-121 col-135 col-144 col-145 col-160 col-168 col-169 col-173 col-174 col-176 dpy-2 dpy-3 dpy-7 dpy-10 dpy-14 dpy-17 dyf-7 sqt-3 wrt-6 ztf-11 de…
2.39795e-07	10	GO:0042335 cuticle development	dpy-3 dpy-2 dpy-7 dpy-10 dpy-17 dpy-18 let-653 sqt-3 col-14 col-40
2.39795e-07	22	GO:0048699 generation of neurons	hlh-16 lam-3 mab-20 ngn-1 unc-6 ncam-1 dyf-7 nid-1 sox-2 dex-1 ddr-2 ceh-43 col-99 die-1 fkh-2 hch-1 mls-2 pxn-2 unc-39 unc-130 syg-2 ztf-11
8.67289e-05	4	GO:0003386 amphid sensory organ development	dyf-7 dex-1 die-1 mls-2
9.58244e-05	10	GO:0007155 cell adhesion	lam-1 syg-2 lam-2 ncam-1 igcm-1 igcm-3 nid-1 dex-1 mab-20 ceh-43
0.000223886	6	GO:0007423 sensory organ development	dyf-7 dex-1 die-1 mab-20 mls-2 ptr-4
0.000506044	16	GO:0120036 plasma membrane bounded cell projection organization	lam-3 mab-20 unc-6 ncam-1 dyf-7 nid-1 dex-1 ddr-2 col-99 fkh-2 hlh-16 ngn-1 pxn-2 unc-39 unc-130 syg-2
0.000598649	10	GO:0007411 axon guidance	lam-3 mab-20 unc-6 ncam-1 nid-1 ddr-2 col-99 pxn-2 unc-39 unc-130
0.00450689	10	GO:0001708 cell fate specification	dsl-3 dsl-6 cpg-24 sox-2 tsp-14 eya-1 fkh-2 mls-2 unc-130 ztf-11
0.00463402	5	GO:0006805 xenobiotic metabolic process	cyp-34A1 cyp-34A10 cyp-33B1 cyp-33C1 cyp-35B1
0.00893368	2	GO:0003389 retrograde extension	dyf-7 dex-1
0.0251818	17	GO:0040011 locomotion	lam-1 lam-3 mab-20 unc-6 lam-2 ncam-1 nid-1 ddr-2 col-99 dpy-10 eya-1 hch-1 blmp-1 pxn-2 unc-39 unc-130 mps-2
0.0360801	6	GO:0006869 lipid transport	mlt-8 ttr-52 lpr-6 lpr-5 lpr-4 lpr-3
0.0599841	8	GO:0048870 cell motility	lam-1 mab-20 lam-2 unc-6 hch-1 nid-1 blmp-1 unc-39
0.0862938	8	GO:0040007 growth	mab-20 dpy-18 tsp-14 dpy-2 dyf-7 let-653 unc-130 syg-2
