# Supplementary material for: Reduced Mechanical Tactile Stimulation Under Space Microgravity Affects Synaptic Signaling and Contributes to Neuromuscular Aging in Caenorhabditis elegans
Source: FASEB J. 2026 Jun 16;40(12):e72045. doi: 10.1096/fj.202600867RR (PMC13270498; doi:10.1096/fj.202600867RR)
Supplement: Supplementary file 7 — Table S7: GO enrichment analysis of genes with increased expression in the D10 wild type grown under μG conditions compared to 1G conditions. [file FSB2-40-e72045-s003.xlsx]

## Sheet: Suppl Table 7
Supplementary Table 7. GO enrichment analysis of genes with increased expression in the D10 wild type grown under μG conditions compared to 1G conditions.
Enrichment FDR	nGenes	Pathway	Genes
7.48815e-05	12	GO:0018105 peptidyl-serine phosphorylation	C27D8.1 T05C12.1 ZK596.2 B0207.7 C09B9.4 C55B7.10 C56C10.6 F26A1.4 K06H7.8 K11C4.1 T15B12.2 ZK354.6
0.0420633	2	GO:1990547 mitochondrial phosphate ion transmembrane transport	C14C10.1 C33F10.12
0.0470614	9	GO:0016311 dephosphorylation	M05D6.3 F20H11.4 C15H7.3 F38H4.4 Y39B6A.30 C17H12.3 C50F2.5 F55F8.7 T27A3.5
