# Supplementary material for: Reduced Mechanical Tactile Stimulation Under Space Microgravity Affects Synaptic Signaling and Contributes to Neuromuscular Aging in Caenorhabditis elegans
Source: FASEB J. 2026 Jun 16;40(12):e72045. doi: 10.1096/fj.202600867RR (PMC13270498; doi:10.1096/fj.202600867RR)
Supplement: Supplementary file 8 — Table S8: GO enrichment analysis of genes with decreased expression in the D10 wild type grown under μGB conditions compared to 1G conditions. [file FSB2-40-e72045-s014.xlsx]

## Sheet: Suppl Table 8
Supplementary Table 8. GO enrichment analysis of genes with decreased expression in the D10 wild type grown under μGB conditions compared to 1G conditions.
Enrichment FDR	nGenes	Pathway	Genes
4.4053e-16	85	GO:0032502 developmental process	dsl-3 dsl-6 eya-1 fkh-2 hlh-16 lam-1 lam-3 mab-20 ngn-1 nhr-129 blmp-1 sox-2 unc-6 unc-130 nhr-168 lam-2 ncam-1 dmd-5 nhr-221 cpg-24 syg-2 ceh-30 cfz-2 col-3 col-14 col-20 col-40 col-48 col-76 col-98 col-99 col-104 col-109 col-117 col-121 col-135 col-144 col-168 col-169 col-173 col-174 col-176 col-179 cyd-1 dpy-2 dpy-3 dpy-7 dpy-10 dpy-14 dpy-17 hlh-14 sqt-3 wrt-6 ztf-11 hlh-34 ddr-1 ddr-2 dpy-18…
6.20761e-08	11	GO:0042335 cuticle development	dpy-3 dpy-2 dpy-7 dpy-10 dpy-17 dpy-18 fat-3 let-653 sqt-3 col-14 col-40
7.41566e-08	24	GO:0048699 generation of neurons	hlh-16 lam-3 mab-20 ngn-1 unc-6 ncam-1 cfz-2 gpn-1 hlh-14 nid-1 sox-2 ddr-1 ddr-2 ceh-43 col-99 die-1 fkh-2 hch-1 mls-2 pxn-2 unc-39 unc-130 syg-2 ztf-11
6.80496e-05	11	GO:0007155 cell adhesion	crb-1 lam-1 syg-2 lam-2 ncam-1 igcm-1 igcm-3 nid-1 mab-20 nsy-4 ceh-43
0.000523209	11	GO:0007411 axon guidance	lam-3 mab-20 unc-6 ncam-1 nid-1 ddr-1 ddr-2 col-99 pxn-2 unc-39 unc-130
0.000867724	23	GO:0040011 locomotion	gpn-1 lam-1 lam-3 mab-20 unc-6 lam-2 ncam-1 cfz-2 nid-1 ddr-1 ddr-2 col-99 dpy-10 eya-1 fat-3 hch-1 hlh-14 blmp-1 pxn-2 unc-39 unc-130 hlb-1 mps-2
0.00109216	12	GO:0001708 cell fate specification	dsl-3 dsl-6 cpg-24 hlh-14 sox-2 tsp-14 dep-1 eya-1 fkh-2 mls-2 unc-130 ztf-11
0.00402203	5	GO:0007423 sensory organ development	die-1 mab-20 mls-2 ptr-1 ptr-4
0.00552733	15	GO:0120036 plasma membrane bounded cell projection organization	lam-3 mab-20 unc-6 ncam-1 nid-1 ddr-1 ddr-2 col-99 fkh-2 hlh-16 ngn-1 pxn-2 unc-39 unc-130 syg-2
0.00633208	11	GO:0048870 cell motility	gpn-1 lam-1 mab-20 lam-2 cfz-2 unc-6 hch-1 hlh-14 nid-1 blmp-1 unc-39
0.00761323	5	GO:0006805 xenobiotic metabolic process	cyp-34A9 cyp-34A10 cyp-33B1 cyp-33C1 cyp-35B1
0.0320203	10	GO:0040007 growth	mab-20 dpy-18 tsp-14 dpy-2 fat-3 hlh-14 let-653 nac-2 unc-130 syg-2
0.0482941	29	GO:0032774 RNA biosynthetic process	ceh-8 ceh-30 ceh-43 ces-1 ces-2 fkh-2 hlh-14 hlh-16 mls-2 ngn-1 nhr-129 blmp-1 sox-2 unc-39 unc-130 nhr-168 efl-3 nhr-205 hlh-34 zip-7 ceh-53 scrt-1 dmd-5 nhr-221 eya-1 nhr-127 ztf-11 nhr-172 nhr-201
0.0536068	2	GO:0003386 amphid sensory organ development	die-1 mls-2
0.0536068	6	GO:0006869 lipid transport	mlt-8 ttr-52 lpr-6 lpr-5 lpr-4 lpr-3
