# Supplementary material for: Reduced Mechanical Tactile Stimulation Under Space Microgravity Affects Synaptic Signaling and Contributes to Neuromuscular Aging in Caenorhabditis elegans
Source: FASEB J. 2026 Jun 16;40(12):e72045. doi: 10.1096/fj.202600867RR (PMC13270498; doi:10.1096/fj.202600867RR)
Supplement: Supplementary file 9 — Table S9: Fold changes in gene expression of D01 wild type and mec‐4 mutants compared between μG/1G and μGB/μG. [file FSB2-40-e72045-s009.xlsx]

## Sheet: Suppl Table 9
Supplementary Table 9. Fold changes in gene expression of D01 wild type and mec-4 mutants compared between 1G vs. μG and μG vs. μGB.
ECM collagen and cutixcle related Total 222 IDs						anterograde trans-synaptic signaling, axon regeneration and response to dopamine Total 334 IDs						locomotion Total 485 IDs						regulation of RNA metabolic process Total 147 IDs
Genes	N2 μG/1G	N2 μGB/μG	mec-4 μG/1G	mec-4 μGB/μG		Gene	N2 μG/1G	N2 μGB/μG	mec-4 μG/1G	mec-4 μGB/μG		Gene	N2 μG/1G	N2 μGB/μG	mec-4 μG/1G	mec-4 μGB/μG		Gene	N2 mG/1G	N2 mGB/mG	mec-4 mG/1G	mec-4 mGB/mG
bli-3	-1.14617	0.309779	-0.432789	0.669392		acc-3	-0.656817	0.344924	-0.636825	0.89842		abl-1	-0.812816	0.345042	-0.741651	0.243882		alg-1	-1.11952	0.250729	-1.30831	0.407285
cutl-13	-0.825062	0.503	-0.840026	-0.405848		acc-4	-0.676646	0.672106	0.0185439	0.478801		abl-1	-0.809111	0.339527	-0.741628	0.245794		alg-1	-1.05132	0.265742	-0.921954	0.269069
col-46	-1.66105	0.517668	0.962106	0.205452		acc-4	-0.694932	0.721354	0.0226609	0.504998		abl-1	-0.809098	0.341345	-0.741617	0.24579		alg-2	-0.595971	0.444014	-0.702288	0.0936622
col-47	-1.30454	0.182925	1.39278	0.158134		ace-2	-0.717484	0.314889	-0.456794	0.639075		abl-1	-0.813341	0.341988	-0.742962	0.244096		alg-2	-0.613108	0.455766	-0.710537	0.102145
col-47	-1.37775	0.254307	1.46904	0.171115		acr-10	-0.96474	0.496487	-0.910799	0.60284		abl-1	-0.823096	0.357391	-0.73845	0.25264		atf-2	-0.661189	0.198675	-0.680768	-0.178731
cutl-20	-0.908775	0.350801	-0.477955	0.126741		acr-2	-0.64809	0.152564	-0.549053	0.638083		abl-1	-0.831915	0.367813	-0.771177	0.272987		ceh-22	-1.31655	0.560776	-0.91809	0.241492
cutl-20	-0.93199	0.354821	-0.466851	0.12067		acr-20	-0.586778	0.551412	-0.255145	0.229622		abl-1	-0.831863	0.367787	-0.771133	0.272969		ceh-22	-1.34857	0.572664	-0.934534	0.251256
col-48	-2.25895	-0.0936777	-0.543844	-0.42423		acr-20	-0.58758	0.552175	-0.255614	0.218395		abl-1	-0.481207	0.202228	-0.373697	0.0858119		ceh-22	-1.37217	0.595068	-0.921217	0.247175
col-49	-2.7811	-0.737087	-0.341022	-0.900707		acr-20	-0.591868	0.556251	-0.258126	0.232327		ace-2	-0.717484	0.314889	-0.456794	0.639075		ceh-22	-1.34244	0.572738	-0.962446	0.243146
idpp-10	-1.64655	0.125251	-0.598333	0.182502		acr-25	-1.46087	0.465271	-0.420898	0.157519		acr-2	-0.64809	0.152564	-0.549053	0.638083		ceh-22	-1.32797	0.533023	-1.05677	0.356384
idpp-10	-1.6647	0.16106	-0.67379	0.0708404		acr-9	-0.861552	0.598689	-0.325417	0.834376		acy-1	-0.842977	0.428395	-0.38085	0.455133		ceh-30	-0.862152	0.0440552	-0.733591	-0.0466739
dpy-5	-1.9797	0.00741424	1.16429	-0.436481		acy-1	-0.842977	0.428395	-0.38085	0.455133		agr-1	-0.927187	0.513323	-0.901106	0.253832		ceh-34	-0.846669	0.503618	-0.894478	0.420149
col-54	-2.63001	0.469326	1.15166	-0.254676		alg-1	-1.11952	0.250729	-1.30831	0.407285		ain-1	-0.678313	0.386025	-0.92175	0.376626		ceh-45	-1.19625	0.363446	-0.962166	-0.119266
col-58	-1.93808	0.698408	0.0129649	-0.107598		alg-1	-1.05132	0.265742	-0.921954	0.269069		atp-2	-0.628121	-0.0690011	-0.0693819	0.218601		ceh-45	-1.20641	0.307317	-1.10102	0.00471062
cutl-6	-0.832849	0.414984	-0.414174	-0.0728809		alg-2	-0.595971	0.444014	-0.702288	0.0936622		axl-1	-1.54344	0.655501	-0.630733	0.92611		chd-3	-1.07195	0.475808	-1.02099	0.378126
col-60	-2.54724	-0.0381402	-0.865407	-0.674106		alg-2	-0.613108	0.455766	-0.710537	0.102145		axl-1	-1.53582	0.594988	-0.650678	0.90865		cmk-1	-0.788413	0.439443	-0.612869	0.627553
col-61	-1.34521	-0.273082	0.133914	0.027571		amx-2	-1.02677	0.185708	-0.302433	0.19598		blmp-1	-1.2973	0.38017	0.121862	0.362604		daf-4	-0.713983	0.365943	-0.559849	0.604932
col-63	-2.52871	-0.455093	-0.465462	-0.886848		cat-2	-0.956569	0.245959	0.424877	0.201832		blmp-1	-1.29671	0.378553	0.121956	0.362029		daf-4	-0.713667	0.368012	-0.558588	0.60613
cutl-8	-0.89757	0.170519	-0.421557	0.0708192		cat-2	-0.951255	0.27778	0.378702	0.229844		bro-1	-0.608405	0.366275	-0.156476	0.180217		daf-4	-0.714264	0.368447	-0.558488	0.606023
cutl-8	-0.8865	0.243112	-0.568167	0.377519		cat-2	-0.979245	0.282301	0.470798	0.229226		cat-2	-0.956569	0.245959	0.424877	0.201832		daf-4	-0.863241	0.383566	-0.626522	0.660159
cutl-14	-0.876129	0.425987	-0.4872	-0.279909		ccb-1	-0.845314	0.434404	-0.408899	0.406428		cat-2	-0.951255	0.27778	0.378702	0.229844		daf-4	-0.508489	0.352617	-0.623671	0.569786
cutl-10	-1.20708	0.283544	-0.205226	0.242937		cha-1	-0.741725	0.612161	-0.353461	0.646969		cat-2	-0.979245	0.282301	0.470798	0.229226		dbl-1	-0.919644	0.365052	-0.608467	0.624034
col-65	-1.92699	0.145837	-0.268285	-0.242066		cho-1	-1.0653	0.405982	-0.632669	0.877051		ccb-1	-0.845314	0.434404	-0.408899	0.406428		din-1	-1.59035	0.343591	-0.167757	0.617542
col-69	-1.64854	0.915702	-0.698612	0.31324		cla-1	-0.732793	0.362384	-0.839722	0.395947		ceh-18	-0.823138	0.436792	-0.0959091	0.596404		din-1	-1.00765	0.342221	-0.862646	0.427706
mlt-10	-2.87758	0.23269	0.0703774	-0.0535754		cla-1	-0.758926	0.341303	-0.921246	0.432455		ceh-18	-0.894926	0.42967	-0.284645	0.68807		din-1	-0.978489	0.334867	-0.889899	0.414176
mlt-8	-1.51852	0.2116	0.456146	-0.187603		cla-1	-0.756031	0.387437	-0.870761	0.42454		che-12	-0.653507	0.24957	-0.935378	0.578736		din-1	-0.978419	0.334837	-0.889839	0.414144
col-71	-2.90882	-0.163276	-0.494471	-0.976912		cla-1	-0.79091	0.368703	-0.971443	0.474864		che-12	-0.699722	0.342254	-0.810525	0.53962		din-1	-0.976878	0.333706	-0.876673	0.407948
mlt-7	-1.03532	0.232637	-0.208751	0.181986		cla-1	-0.652589	0.353478	-0.696444	0.374677		che-12	-0.68794	0.364014	-0.850952	0.487382		din-1	-0.965675	0.323795	-0.85064	0.408657
col-17	-1.96954	0.0736517	1.77087	-0.396806		cla-1	-0.661461	0.315974	-0.770513	0.424631		che-12	-0.703241	0.355108	-0.854685	0.51328		din-1	-1.31522	0.218326	-0.408943	0.600481
col-73	-2.3927	-0.0668621	0.731638	-0.764683		comt-4	-2.73069	0.348109	-6.07976	0.401098		col-99	-1.6501	0.599922	-0.592696	0.138449		dpy-22	-0.911601	0.316026	-1.21008	0.337001
idpb-2	-2.20551	0.474295	-0.777622	-0.332863		cpx-1	-0.65383	0.550992	-0.217895	0.77844		col-99	-1.65823	0.605189	-0.593069	0.133994		dve-1	-0.757343	0.0741155	-0.704508	0.336231
idpb-3	-1.94063	0.726873	-0.398	-0.319807		dat-1	-1.20252	0.752569	-0.494524	0.439217		col-99	-1.66498	0.610622	-0.593962	0.13191		dve-1	-0.746659	0.147328	-0.500466	0.215972
idpb-1	-2.65931	1.17251	-0.444885	-0.396947		deg-3	-0.620838	0.354637	-0.227089	0.533934		col-99	-1.72782	0.550683	-0.586098	0.0264237		dve-1	-0.742658	0.153738	-0.494239	0.214242
bli-2	-2.82859	-1.37276	0.358208	-1.42488		des-2	-0.566668	0.298748	-0.412521	0.729975		col-99	-1.71821	0.544573	-0.585751	0.0322314		dve-1	-0.746753	0.14735	-0.499445	0.214926
col-74	-0.916494	0.148235	-0.730434	-0.380829		des-2	-0.619338	0.338509	-0.437965	0.783974		col-99	-1.72608	0.549891	-0.585543	0.0293484		dve-1	-0.761709	0.076703	-0.703791	0.333113
cutl-16	-0.962291	0.0452864	-0.543476	-0.326278		dgk-1	-1.08467	0.615279	-1.00277	0.655575		col-99	-1.71648	0.543795	-0.585197	0.0351356		ebax-1	-0.71253	0.262523	-0.628367	0.160576
dpy-10	-1.10484	0.258749	0.156524	-0.383928		dgk-1	-1.08474	0.615326	-1.00283	0.655625		col-99	-1.72802	0.558958	-0.585821	0.0293651		elt-6	-0.844889	0.619328	-0.653819	0.487102
dpy-2	-1.24349	0.417324	0.331482	-0.259487		dgk-1	-1.08801	0.61365	-1.02006	0.693724		col-99	-1.71842	0.552832	-0.585474	0.0351556		eya-1	-1.03662	0.82657	-0.865511	-0.30934
cutl-5	-1.25079	0.523275	-0.263578	-0.257812		dgk-1	-1.08795	0.613612	-1.02	0.693681		col-99	-1.72628	0.558158	-0.585267	0.0322789		eya-1	-1.02705	0.830206	-0.867185	-0.310228
col-36	-2.93931	-0.131082	2.2246	0.612279		dgk-1	-1.06601	0.594606	-1.03417	0.702683		col-99	-1.71669	0.552044	-0.584921	0.038049		feh-1	-1.62934	0.244604	-1.37567	0.354487
rol-8	-2.3124	0.122782	1.89724	0.130676		dgk-2	-0.769726	0.371636	-0.454234	0.316067		col-99	-1.72695	0.549908	-0.593517	0.0229383		feh-1	-1.62481	0.240067	-1.37568	0.35449
col-76	-0.59443	0.14665	-0.484569	-0.191099		dgk-2	-0.730265	0.337413	-0.412455	0.335221		col-99	-1.7172	0.543709	-0.593164	0.0288158		feh-1	-1.62665	0.240483	-1.37639	0.351634
col-77	-2.53941	-0.0474994	-0.194152	-0.431405		dgk-2	-0.83569	0.429147	-0.543291	0.36342		col-99	-1.72518	0.549106	-0.592952	0.025901		feh-1	-1.63128	0.24505	-1.37647	0.351659
cut-3	-0.61674	0.104957	-0.691392	-0.176992		dop-1	-0.578395	0.319456	-0.489783	0.839879		col-99	-1.71545	0.54292	-0.592599	0.0317575		fkh-2	-0.836185	0.685726	-0.900793	-0.198763
col-38	-2.69416	-0.748224	-0.198033	-1.23115		dop-1	-0.496613	0.260733	-0.486273	0.834257		col-99	-1.71741	0.552096	-0.592881	0.0317757		fkh-2	-0.850497	0.671305	-0.886581	-0.228984
rol-6	-2.03833	0.151579	1.47643	-0.298161		dop-1	-0.580557	0.320757	-0.500504	0.847443		col-99	-1.7119	0.549534	-0.594394	0.0346913		fox-1	-0.57584	0.438627	-0.633518	0.256189
idpb-4	-1.98441	1.19724	-0.534358	0.159084		dop-2	-0.646488	0.682793	-0.490154	0.698005		ctn-1	-0.719294	0.406835	-0.809649	0.317868		fox-1	-0.578461	0.400327	-0.688247	0.257779
idpa-2	-1.47725	0.929284	-0.633759	0.256344		dop-2	-0.607638	0.658218	-0.490038	0.678994		ctn-1	-0.719712	0.407451	-0.80898	0.318291		fox-1	-0.588322	0.399769	-0.676007	0.248298
cutl-2	-0.836508	0.451709	-0.415597	-0.7692		dop-2	-0.582634	0.661018	-0.475754	0.668251		ctn-1	-0.718072	0.406146	-0.809405	0.318215		fust-1	-0.658901	0.196548	-0.738456	0.00479351
idpp-8	-1.09715	-0.19224	-0.266807	-0.301093		dop-2	-0.583263	0.661714	-0.476357	0.669046		ctn-1	-0.776834	0.440133	-0.876325	0.257703		fust-1	-0.659776	0.200723	-0.737882	0.00888818
idpp-4	-2.41712	0.364393	-1.2309	0.242652		dop-2	-0.608773	0.659428	-0.491107	0.680388		dac-1	-0.841406	0.267207	0.412196	0.464472		gmeb-2	-0.986429	0.590263	-0.593757	0.395458
cut-4	-1.39901	-0.235316	0.0678363	-0.322169		dop-2	-0.649911	0.686367	-0.493242	0.702116		dac-1	-0.845272	0.29851	0.413301	0.448344		gmeb-3	-0.891782	-0.910411	-1.12724	-0.365269
cutl-9	-1.34697	0.706724	-0.968788	-0.0680147		dop-3	-0.325505	-0.176209	-0.29258	0.695137		daf-12	-1.06145	0.337314	0.186548	0.813543		grh-1	-1.22186	0.279235	-0.514007	0.00149706
col-79	-2.97515	-0.843377	0.154075	-0.939339		dop-3	-0.329112	-0.178533	-0.283367	0.703299		daf-12	-1.12169	0.351393	-0.0409302	0.955697		grh-1	-1.22528	0.280401	-0.513107	0.00157267
col-39	-1.13677	-0.42265	0.367527	0.142337		dop-3	-0.332179	-0.193242	-0.286585	0.710252		daf-12	-1.06136	0.337279	0.186536	0.813507		grh-1	-1.30263	0.367241	-0.71449	0.147739
bli-1	-2.30654	-1.34854	-0.258711	-1.33334		dop-3	-0.447652	-0.263328	-0.577984	0.524556		daf-12	-1.12007	0.358043	-0.0541486	0.969904		hlh-30	-0.622971	0.35323	-1.20358	0.434922
rol-1	-3.07515	-0.542035	-0.905517	-0.76366		dop-4	-0.407508	0.962784	-0.216469	0.718762		daf-12	-1.12564	0.358956	-0.0503069	0.970768		hlh-30	-0.615795	0.356508	-1.20672	0.427519
mltn-1	-1.71643	0.515006	0.176859	-0.0696531		dop-5	-0.278485	0.115627	-0.713734	0.698481		daf-12	-1.13741	0.369181	-0.0445	0.964533		hlh-30	-0.622101	0.351231	-1.19998	0.435414
mltn-3	-1.58644	0.271253	-0.591082	-0.147514		dop-5	-0.278523	0.115644	-0.725432	0.710177		daf-12	-1.05075	0.352396	0.324825	0.785521		hlh-30	-0.616304	0.356411	-1.20491	0.426615
mltn-9	-1.48809	-0.0195974	0.0493593	-0.710951		dop-6	-0.885617	0.81288	-0.989102	0.606874		daf-22	-1.27308	0.262326	-0.471761	0.17657		hlh-30	-0.61638	0.356459	-1.20505	0.426315
col-88	-1.44771	-1.58329	0.443976	-0.739		dyb-1	-0.604776	0.301763	-0.363794	0.158296		daf-9	-2.16454	0.110903	0.661061	-0.588111		hlh-30	-0.621972	0.351284	-1.20162	0.436242
idpp-1	-4.71496	1.4771	-0.889635	0.414767		dyb-1	-0.607832	0.305484	-0.373235	0.177608		daf-9	-2.2037	0.0951369	0.670736	-0.593989		hlh-30	-0.622909	0.353325	-1.20536	0.435816
idpp-13	-1.02847	-0.0421746	-0.321021	0.036739		dyb-1	-0.612069	0.336284	-0.362328	0.171563		daf-9	-2.18765	0.113121	0.659972	-0.586134		hlh-30	-0.612066	0.277528	-1.45785	0.558066
dpy-1	-1.94875	0.215675	-0.779213	0.0693283		dys-1	-1.67352	0.577213	-1.35372	0.452651		dat-1	-1.20252	0.752569	-0.494524	0.439217		hlh-30	-0.612269	0.277463	-1.45503	0.556531
dpy-1	-2.05715	0.241794	-0.785074	0.0289276		dys-1	-1.09543	0.425969	-0.648909	0.23552		ddr-1	-0.635841	0.456045	-0.438955	0.0948502		hlh-30	-0.606483	0.262646	-1.44802	0.532179
idpa-1	-2.95365	1.02608	-0.679021	-0.141025		dys-1	-1.67404	0.577464	-1.35398	0.452853		deg-3	-0.620838	0.354637	-0.227089	0.533934		let-19	-0.594309	0.229964	-0.735618	0.140627
dpy-27	-0.812821	0.29921	-1.10473	0.189025		dys-1	-1.67718	0.584069	-1.35211	0.441211		dgk-1	-1.08467	0.615279	-1.00277	0.655575		lsy-2	-0.640415	0.435833	-0.751526	0.290153
col-89	-0.895733	-0.0413537	0.27092	0.0691874		dys-1	-1.67709	0.584027	-1.35204	0.441178		dgk-1	-1.08474	0.615326	-1.00283	0.655625		lsy-2	-0.638747	0.434828	-0.751122	0.28927
cutl-23	-1.17768	0.251373	-1.3258	0.017572		dys-1	-1.67367	0.590662	-1.3389	0.436497		dgk-1	-1.08801	0.61365	-1.02006	0.693724		myrf-2	-0.946428	0.338507	-0.845588	0.57829
cutl-23	-1.18633	0.204642	-1.34607	0.0192831		dys-1	-1.63939	0.576173	-1.30538	0.436354		dgk-1	-1.08795	0.613612	-1.02	0.693681		myrf-2	-0.969686	0.284457	-0.98891	0.61643
col-90	-1.97734	0.298061	2.73032	-0.526413		dys-1	-1.49436	0.537919	-1.13632	0.391619		dgk-1	-1.06601	0.594606	-1.03417	0.702683		myrf-2	-0.971189	0.284877	-0.986438	0.61474
col-91	-1.96707	-0.672759	0.266327	0.36606		dys-1	-1.10714	0.435019	-0.655726	0.236043		dgn-1	-0.684805	0.0706821	-0.64774	-0.0261273		myrf-2	-0.972768	0.286938	-0.98733	0.615738
idpp-15	-1.35827	-0.0484967	0.123758	0.348713		dys-1	-1.08091	0.443693	-0.542931	0.189931		dim-1	-0.592227	0.0635376	0.549867	0.180955		myrf-2	-0.970051	0.284554	-0.98894	0.616451
idpp-15	-1.39331	-0.0291393	0.202894	0.182574		eat-18	-1.61752	0.878297	-0.794743	0.549526		dim-1	-0.591824	0.0626423	0.559352	0.181386		nhl-3	-0.617833	0.436767	-0.786741	0.335239
idpp-15	-1.3342	-0.0943611	0.0338427	0.408493		eat-18	-2.39957	1.8875	-0.95069	0.52401		dop-2	-0.646488	0.682793	-0.490154	0.698005		nhl-3	-0.602072	0.438124	-0.772633	0.315904
idpp-15	-1.3768	-0.000320748	-0.013877	0.21253		eat-2	-1.26255	-0.0706443	-1.35022	0.431711		dop-2	-0.607638	0.658218	-0.490038	0.678994		nhl-3	-0.635507	0.427497	-0.756157	0.375545
idpp-15	-1.37102	-0.0137996	-0.0037106	0.737733		egl-19	-1.01657	0.471799	-0.618611	0.323484		dop-2	-0.582634	0.661018	-0.475754	0.668251		nhl-3	-0.612219	0.453282	-0.643116	0.380052
dpy-19	-0.675516	0.303953	-0.146468	0.471847		egl-19	-1.02226	0.476615	-0.620294	0.334972		dop-2	-0.583263	0.661714	-0.476357	0.669046		nhr-119	-0.749662	0.25351	-1.03711	0.0383548
emb-9	-1.21819	0.225933	-0.697315	0.0728326		egl-19	-0.792389	0.270928	-0.463259	0.282769		dop-2	-0.608773	0.659428	-0.491107	0.680388		nhr-17	-0.865091	0.236581	-3.34893	0.600354
emb-9	-1.1967	0.208042	-0.67839	0.0715847		egl-3	-0.697594	0.236977	-0.817458	0.689026		dop-2	-0.649911	0.686367	-0.493242	0.702116		nhr-270	-0.991809	0.296303	-0.334316	-0.101481
col-92	-1.9323	-1.25754	0.611841	0.0178175		egl-3	-0.665839	0.216859	-0.880328	0.724245		dpy-10	-1.10484	0.258749	0.156524	-0.383928		nhr-270	-0.935461	0.241469	-0.83706	0.329879
col-94	-1.14625	-0.232446	0.557751	0.698135		egl-30	-1.08905	0.370069	-0.691239	0.274555		dre-1	-1.00323	0.37787	-0.0548934	0.14973		nhr-41	-0.719955	0.218258	-0.750487	0.174683
dpy-18	-1.90159	0.330942	-0.271057	0.366193		egl-30	-1.06662	0.355096	-0.685336	0.2651		dre-1	-1.01581	0.372244	-0.0936135	0.160631		nhr-41	-0.730771	0.218083	-0.772912	0.170636
idpc-1	-3.18683	0.70392	-1.5741	-0.36247		egl-30	-1.03098	0.376028	-0.579721	0.26877		dyb-1	-0.604776	0.301763	-0.363794	0.158296		nhr-41	-0.701903	0.215788	-0.758712	0.140288
col-97	-2.92248	0.0464354	-0.572965	-0.538733		egl-8	-0.40609	0.362202	-0.735667	0.401118		dyb-1	-0.607832	0.305484	-0.373235	0.177608		nhr-41	-0.667541	0.206679	-0.756956	0.132115
bli-5	-1.23342	-0.46236	0.716556	-0.519421		egl-8	-0.40625	0.364994	-0.73791	0.400117		dyb-1	-0.612069	0.336284	-0.362328	0.171563		nhr-41	-0.671076	0.208534	-0.746436	0.13241
col-99	-1.6501	0.599922	-0.592696	0.138449		egl-8	-0.407263	0.36648	-0.738259	0.40284		dyn-1	-0.70305	0.337987	-0.973763	0.269675		npax-2	-1.09697	0.802643	-0.611937	0.500839
col-99	-1.65823	0.605189	-0.593069	0.133994		egl-8	-0.406367	0.359902	-0.734455	0.39503		dyn-1	-0.690592	0.328946	-0.988997	0.270352		nsy-1	-0.744911	0.393959	-1.25856	0.300417
col-99	-1.66498	0.610622	-0.593962	0.13191		egl-8	-0.408565	0.365424	-0.736834	0.399489		dys-1	-1.67352	0.577213	-1.35372	0.452651		nsy-1	-0.743414	0.390963	-1.25662	0.297643
col-99	-1.72782	0.550683	-0.586098	0.0264237		egl-8	-0.407382	0.361111	-0.734224	0.39776		dys-1	-1.09543	0.425969	-0.648909	0.23552		pax-1	-1.22194	1.38755	-1.12965	-0.157884
col-99	-1.71821	0.544573	-0.585751	0.0322314		egl-8	-0.411507	0.369662	-0.741475	0.400447		dys-1	-1.67404	0.577464	-1.35398	0.452853		pha-2	-1.4838	0.751044	-1.35054	0.838084
col-99	-1.72608	0.549891	-0.585543	0.0293484		egl-8	-0.53122	0.336478	-1.06798	0.593149		dys-1	-1.67718	0.584069	-1.35211	0.441211		pqn-15	-0.624237	0.229483	-0.89791	0.0395832
col-99	-1.71648	0.543795	-0.585197	0.0351356		egl-8	-0.407545	0.364202	-0.737057	0.396747		dys-1	-1.67709	0.584027	-1.35204	0.441178		rhgf-2	-0.63473	0.258252	-0.923614	0.0294309
col-99	-1.72802	0.558958	-0.585821	0.0293651		egl-8	-0.410491	0.368176	-0.741121	0.397742		dys-1	-1.67367	0.590662	-1.3389	0.436497		rhgf-2	-0.605391	0.272017	-0.890146	0.0156018
col-99	-1.71842	0.552832	-0.585474	0.0351556		egl-8	-0.411437	0.369599	-0.740888	0.400212		dys-1	-1.63939	0.576173	-1.30538	0.436354		rhgf-2	-0.639805	0.270101	-0.926369	0.039267
col-99	-1.72628	0.558158	-0.585267	0.0322789		egl-8	-0.410258	0.365332	-0.738312	0.398508		dys-1	-1.49436	0.537919	-1.13632	0.391619		set-16	-0.691497	0.42766	-1.13683	0.161252
col-99	-1.71669	0.552044	-0.584921	0.038049		egl-8	-0.405095	0.360739	-0.735349	0.398419		dys-1	-1.10714	0.435019	-0.655726	0.236043		sma-9	-0.472433	0.381532	-1.0863	0.538343
col-99	-1.72695	0.549908	-0.593517	0.0229383		egl-8	-0.406866	0.360386	-0.735185	0.395042		dys-1	-1.08091	0.443693	-0.542931	0.189931		sma-9	-0.471843	0.380121	-1.07786	0.53493
col-99	-1.7172	0.543709	-0.593164	0.0288158		egl-8	-0.40677	0.365499	-0.738678	0.399857		eak-6	-0.773041	0.210722	-0.603778	0.715992		sma-9	-0.631273	0.390104	-1.54723	0.643061
col-99	-1.72518	0.549106	-0.592952	0.025901		egl-8	-0.407339	0.36655	-0.73886	0.403085		eak-6	-0.717599	0.211595	-0.635129	0.723059		sma-9	-0.471974	0.380193	-1.07782	0.53461
col-99	-1.71545	0.54292	-0.592599	0.0317575		egl-8	-0.426098	0.363556	-0.801062	0.43535		eat-2	-1.26255	-0.0706443	-1.35022	0.431711		sma-9	-0.473682	0.381614	-1.08519	0.537281
col-99	-1.71741	0.552096	-0.592881	0.0317757		egl-8	-0.41016	0.364631	-0.737687	0.394612		ebax-1	-0.71253	0.262523	-0.628367	0.160576		sma-9	-0.472738	0.38175	-1.08664	0.538241
col-99	-1.7119	0.549534	-0.594394	0.0346913		egl-8	-0.411342	0.368896	-0.740265	0.396311		efn-2	-0.650359	0.242128	0.285736	0.339184		sma-9	-0.488699	0.376194	-1.17036	0.567117
cutl-24	-0.9815	0.313408	-0.693162	0.227602		egl-8	-0.428219	0.365989	-0.801341	0.437117		egl-17	-0.617062	0.392984	0.370138	0.392291		sma-9	-0.490338	0.377342	-1.17199	0.569167
cutl-24	-0.981288	0.320233	-0.689933	0.221962		egl-8	-0.422578	0.360912	-0.798223	0.437065		egl-19	-1.01657	0.471799	-0.618611	0.323484		sma-9	-0.535373	0.37465	-1.25262	0.573844
dpy-9	-1.55881	0.282996	1.34967	-0.196665		egl-8	-0.423723	0.362536	-0.798825	0.440183		egl-19	-1.02226	0.476615	-0.620294	0.334972		sma-9	-0.53718	0.374679	-1.25148	0.572845
dpy-9	-1.53663	0.243455	1.3295	-0.188855		egl-8	-0.425512	0.364751	-0.80101	0.435819		egl-19	-0.792389	0.270928	-0.463259	0.282769		sma-9	-0.465713	0.386315	-1.05762	0.534681
cutl-28	-0.983218	0.20947	0.0382597	-0.176929		egl-8	-0.425304	0.361326	-0.797977	0.436941		egl-3	-0.697594	0.236977	-0.817458	0.689026		sop-2	-0.617598	0.502446	-1.21535	0.0801115
col-104	-2.60773	-0.0427122	-0.16259	-0.510721		egl-8	-0.426679	0.366102	-0.801022	0.438981		egl-3	-0.665839	0.216859	-0.880328	0.724245		sop-2	-0.617589	0.502439	-1.21534	0.0801104
col-105	-1.46837	0.533228	-0.149432	0.472861		elks-1	-0.63668	0.264544	-0.831248	0.125663		egl-30	-1.08905	0.370069	-0.691239	0.274555		sop-2	-0.626036	0.528378	-1.17205	0.107961
col-107	-1.2307	-0.120875	0.162751	0.156711		gar-1	-0.546803	0.681533	-0.410636	0.412623		egl-30	-1.06662	0.355096	-0.685336	0.2651		swsn-1	-0.647052	0.197266	-0.876399	-0.0116888
col-109	-2.76859	-0.0391701	-0.719338	-0.395224		gar-1	-0.538955	0.678055	-0.413921	0.408488		egl-30	-1.03098	0.376028	-0.579721	0.26877		swsn-1	-0.644919	0.195861	-0.873804	-0.0116425
idpp-12	-3.85509	0.676307	-1.12946	-0.114965		gar-1	-0.547081	0.703145	-0.447174	0.430758		enu-3.5	-0.680988	0.197826	-0.410443	-0.135937		swsn-1	-0.6472	0.194638	-0.876579	-0.011692
dpy-13	-2.38716	0.022904	0.946124	-0.392514		gar-1	-0.54641	0.686773	-0.413776	0.415776		enu-3.5	-0.669813	0.195117	-0.419057	-0.150566		swsn-1	-0.668744	0.122495	-0.942249	0.00920899
col-34	-0.745096	-0.231436	0.271992	0.179072		gar-1	-0.539912	0.684862	-0.418097	0.412616		epi-1	-0.920308	0.117473	-0.693397	-0.115154		swsn-1	-0.668719	0.12249	-0.942217	0.00920856
col-33	-2.2186	0.77505	0.244047	0.45792		gar-2	-0.740327	0.575672	-0.0350828	0.40982		epi-1	-0.920171	0.1175	-0.694086	-0.114588		swsn-1	-0.658313	0.173982	-0.867607	-0.0357705
col-110	-3.22877	-1.17802	0.544609	-1.56988		gar-2	-0.746887	0.576845	-0.0554294	0.419933		epi-1	-0.920218	0.117507	-0.693977	-0.114596		swsn-1	-0.663512	0.19495	-0.822943	-0.0824276
col-111	-2.09724	0.194361	0.159117	0.19804		gar-2	-0.748088	0.577825	-0.0555424	0.42069		epi-1	-0.920289	0.11747	-0.693382	-0.115151		swsn-1	-0.663478	0.194938	-0.822905	-0.0824225
col-111	-2.06652	0.166034	0.196804	0.216014		gar-2	-1.33875	1.06583	-0.260173	0.260447		epi-1	-0.920203	0.117505	-0.693965	-0.114593		tbx-2	-0.589955	0.36231	-0.620877	0.166512
bli-6	-2.25606	-1.21254	-0.466927	-0.897003		gar-2	-0.589938	0.470723	0.0561643	0.449282		epi-1	-0.920269	0.117466	-0.693513	-0.115148		unc-130	-0.930288	0.502376	-0.706715	0.160305
col-113	-1.97488	-0.119403	-0.544931	-0.367078		gar-3	-0.694985	0.554467	-0.429258	0.731687		eya-1	-1.03662	0.82657	-0.865511	-0.30934		unc-62	-0.615811	0.362762	-0.681838	0.296755
col-113	-1.97504	-0.119422	-0.546987	-0.36512		gar-3	-0.702018	0.562772	-0.449867	0.743731		eya-1	-1.02705	0.830206	-0.867185	-0.310228		unc-62	-0.612508	0.348082	-0.71772	0.316715
col-14	-2.76479	0.1031	-0.387178	-0.493782		gbb-1	-0.673373	0.38592	-0.123455	0.534209		fozi-1	-1.09658	0.102314	0.098194	0.501269		unc-62	-0.638514	0.388102	-0.785652	0.348697
col-14	-2.7654	0.103149	-0.387228	-0.49387		gbb-1	-0.6611	0.373381	-0.11893	0.541404		gbb-1	-0.673373	0.38592	-0.123455	0.534209		unc-62	-0.605775	0.361485	-0.670104	0.287878
col-115	-2.03713	0.486255	-0.669252	0.0209139		gbb-1	-0.657615	0.380321	-0.173262	0.550151		gbb-1	-0.6611	0.373381	-0.11893	0.541404		unc-62	-0.632812	0.365403	-0.703143	0.316743
col-117	-1.27319	-0.242526	1.14606	0.344312		gbb-1	-0.735586	0.441168	-0.507908	0.740493		gbb-1	-0.657615	0.380321	-0.173262	0.550151		unc-62	-0.646305	0.394773	-0.793489	0.349065
col-3	-1.39495	-0.00680776	1.12458	0.303656		gbb-1	-0.679698	0.390819	0.106688	0.341518		gbb-1	-0.735586	0.441168	-0.507908	0.740493		unc-62	-0.639941	0.37533	-0.77939	0.353222
mltn-12	-1.0236	-0.0392576	0.452506	-0.286264		gbb-2	-0.923853	0.582191	-0.22283	0.635294		gbb-1	-0.679698	0.390819	0.106688	0.341518		unc-62	-0.63335	0.36716	-0.778331	0.351464
col-120	-2.35301	-0.187225	-0.672014	-0.867118		gpa-12	-0.746176	0.280715	0.0571787	0.105867		gbb-2	-0.923853	0.582191	-0.22283	0.635294		unc-75	-1.35201	0.989326	-1.29404	0.546058
col-125	-2.64061	-0.16439	0.74488	-0.627705		ida-1	-1.22601	0.451182	-1.65833	0.766796		gcy-18	-0.745385	0.654034	-0.555316	0.204338		unc-75	-1.35159	0.96267	-1.4065	0.579887
col-128	-1.63177	0.526599	1.44179	-0.0405609		kcc-3	-0.789096	0.499031	-0.238735	0.363691		gcy-22	-0.552426	0.100185	-0.553282	0.664483		unc-75	-1.33818	0.892979	-1.45429	0.632959
dpy-20	-1.54731	0.541573	0.673204	0.00327442		kcc-3	-0.79097	0.500332	-0.235113	0.36039		gcy-22	-0.554427	0.09139	-0.575875	0.699684		unc-75	-1.31906	0.892305	-1.47082	0.628751
cutl-27	-0.707334	0.258115	-0.30035	-0.18517		lev-1	-0.706653	0.348314	-0.055399	0.349221		gcy-22	-0.599644	0.061186	-0.660548	0.736585		vab-3	-0.895849	0.444741	-1.06446	0.477901
col-130	-2.40564	-0.452851	0.199287	-0.396955		lev-1	-0.70822	0.349183	-0.0555329	0.347619		gcy-23	-0.750145	0.666556	-0.936916	0.822779		vab-3	-0.956915	0.456205	-1.1918	0.523784
idpp-7	-2.07262	1.06575	-0.681593	0.0549975		lev-8	-0.822633	0.508223	-0.142665	0.284705		gcy-5	-0.836044	-0.0433796	-0.621026	0.255013		vab-3	-0.890154	0.4413	-1.04529	0.475209
col-131	-0.992729	0.118665	0.589037	0.150089		lgc-11	-1.11962	0.522398	-1.08244	0.0819101		gon-1	-1.53125	0.374254	-0.520623	0.37389		zfh-2	-1.08878	0.508847	-1.10393	0.316881
col-133	-1.6762	-2.52397	0.0121741	-1.04615		lgc-19	-1.13845	0.254895	-0.644323	0.891636		gon-1	-1.46909	0.393308	-0.43465	0.388645		zfh-2	-1.09243	0.510916	-1.09862	0.321515
dpy-4	-2.49953	-0.134408	0.949846	-0.595561		lgc-19	-2.08819	-0.0147474	-1.11315	1.30587		gon-1	-1.52719	0.375155	-0.525405	0.373622		zfh-2	-1.09461	0.509553	-1.09947	0.321211
col-138	-3.01899	-0.522242	-0.46392	-0.843905		lgc-21	-2.27325	0.362672	-0.31365	-0.0636549		gpb-1	-0.838109	0.381189	-0.795737	0.34046		zfh-2	-1.09525	0.501631	-1.12144	0.340235
idpp-2	-1.84722	0.514452	-0.479063	0.509954		lgc-25	-1.21337	0.389963	-0.393045	0.255062		gpb-1	-0.839097	0.380668	-0.796093	0.339159		zfh-2	-1.06871	0.4894	-1.12034	0.339684
idpp-2	-1.81324	0.535058	-0.501882	0.605074		lgc-26	-0.885315	0.398265	-0.225594	0.655902		gpn-1	-1.4176	0.684614	-0.576345	0.0978734		zfh-2	-1.01149	0.491544	-1.06144	0.330226
cutl-22	-0.676015	0.408735	0.202136	-0.08389		lgc-27	-1.9351	0.615456	-0.194074	0.0713271		gsk-3	-0.733283	0.358227	-0.825278	0.218534		zfp-1	-0.287636	0.204592	-0.529933	0.245168
cutl-22	-1.16223	0.926625	0.351245	-0.199243		lgc-27	-1.9353	0.61555	-0.194095	0.0713353		ham-1	-0.650727	0.0509803	-0.239088	0.216285		zfp-1	-1.25192	0.619623	-0.897112	0.605001
cutl-22	-2.04789	1.82359	0.193224	-0.231157		lgc-31	-0.718636	0.580754	0.0168425	0.443923		hch-1	-0.981892	0.604854	-1.18455	-0.67824		zfp-1	-0.260556	0.202781	-0.526578	0.238582
dpy-11	-0.755384	0.17325	0.189995	0.172255		lgc-31	-0.756498	0.575786	-0.0202346	0.486189		hlb-1	-0.981371	0.3301	-0.442977	0.228051		zfp-1	-0.224386	0.178495	-0.473419	0.228267
col-43	-3.00737	0.180505	2.2308	0.694835		lgc-34	-1.11885	0.491309	0.45581	0.634634		hlb-1	-0.984011	0.339619	-0.464009	0.21714		zip-8	-0.770138	0.745129	-1.16116	0.206492
rol-3	-1.15442	0.300443	-0.194881	0.369787		lgc-39	-0.611464	0.625857	-0.233512	0.308833		hlb-1	-0.969771	0.309514	-0.419222	0.201701		zip-8	-0.777139	0.752058	-1.1615	0.200334
idpc-2	-2.98659	0.537702	-1.85497	-0.0127985		lgc-4	-0.734086	0.405276	-0.410315	0.385416		hlb-1	-0.98509	0.340338	-0.465218	0.218276
col-144	-1.76146	-0.374179	0.565734	-0.557976		lgc-40	-0.803141	0.537196	-0.215901	0.297646		hlb-1	-0.983921	0.339728	-0.465049	0.21732
col-145	-2.44588	-0.896553	0.286934	-1.17247		lgc-40	-0.795198	0.537309	-0.215947	0.297708		hlb-1	-0.980824	0.328229	-0.442814	0.228317
col-10	-1.47537	-0.170409	1.05216	0.36332		lgc-40	-0.806845	0.539895	-0.223682	0.287945		hlb-1	-0.979646	0.327631	-0.442687	0.227335
idpc-7	-3.4136	0.274094	-0.335718	-0.71966		lgc-40	-0.799885	0.54075	-0.224047	0.288405		hlb-1	-0.983966	0.339966	-0.464624	0.216907
idpc-6	-3.57549	-0.400369	-1.03752	-0.337592		lgc-41	-0.800576	0.65143	-0.629039	0.504446		hlb-1	-0.974279	0.329788	-0.524754	0.240331
idpc-5	-3.80412	0.00356176	-1.03645	-0.497127		lgc-41	-0.798451	0.632031	-0.618568	0.494488		hlb-1	-0.973697	0.332486	-0.520529	0.235823
idpc-4	-3.35582	0.904579	-1.53154	-0.23478		lgc-41	-0.804098	0.636746	-0.622334	0.497623		hlb-1	-0.964926	0.3226	-0.499258	0.233986
idpc-3	-5.12557	-0.258118	-1.36227	-0.141815		lgc-41	-0.801924	0.65258	-0.629934	0.505193		hlb-1	-0.963596	0.321927	-0.498974	0.232836
col-146	-2.59167	-1.44312	1.00108	-0.65069		lgc-41	-0.808592	0.632211	-0.601855	0.477751		hlb-1	-0.971305	0.318859	-0.501648	0.252783
col-147	-1.42218	-0.237808	1.35587	0.887452		lgc-41	-0.808301	0.631971	-0.601669	0.477597		hlb-1	-0.961135	0.317631	-0.50121	0.239403
col-149	-1.26188	0.424386	3.05356	0.57474		lgc-41	-0.783477	0.621209	-0.598853	0.500535		hlb-1	-0.959805	0.316963	-0.50092	0.238236
col-150	-0.89427	0.0336981	0.259549	0.74153		lgc-41	-0.7931	0.629247	-0.605215	0.506027		hlb-1	-0.957226	0.294484	-0.481051	0.225303
col-13	-1.97853	-0.932562	0.972897	-0.527001		lgc-41	-0.786523	0.632114	-0.607476	0.50798		hlb-1	-1.34225	0.675933	-1.06855	0.233595
col-12	-1.53287	-1.01596	0.194129	-0.294043		lgc-41	-0.787163	0.632654	-0.607902	0.508348		hlb-1	-1.34977	0.678717	-1.09206	0.254526
col-152	-1.63715	-0.297959	-1.5496	-0.0780947		lgc-43	-0.66061	0.0690819	0.375504	0.0318309		hlb-1	-1.40949	0.774434	-1.09249	0.193618
col-153	-0.904528	-0.0035116	0.409235	-0.0445966		lgc-45	-1.08726	0.374747	-0.35349	0.457433		ida-1	-1.22601	0.451182	-1.65833	0.766796
cutl-18	-1.22347	0.346024	-0.154065	-0.447551		lgc-45	-1.08763	0.374906	-0.35361	0.457583		ilcr-1	-0.64769	0.390173	-0.487503	0.644238
col-154	-2.35683	-0.185463	1.11569	0.0125556		lgc-45	-1.06929	0.341162	-0.34195	0.46382		kal-1	-0.732372	0.375443	-0.571225	0.405432
col-155	-0.613901	-0.352096	0.342799	-0.373565		lgc-5	-1.53001	1.11266	-0.232397	0.432472		kin-20	-0.726136	0.173064	-0.605137	0.172425
col-156	-2.26077	-0.0762686	1.39067	-0.363707		lgc-54	-0.830539	0.0650487	0.540496	0.450125		kin-20	-0.721946	0.171939	-0.605288	0.172427
col-157	-2.90468	0.0593063	0.929012	-1.15444		lin-12	-0.888208	0.278118	-0.697966	0.136641		kin-20	-0.723981	0.171546	-0.603945	0.173163
col-158	-2.26576	0.364832	2.38509	0.742036		lin-2	-0.671436	0.350127	-0.184343	0.400053		kin-20	-0.724929	0.186547	-0.573941	0.180506
idpb-5	-1.35817	0.647468	-0.744769	0.0926084		lin-2	-0.716558	0.39473	-0.202268	0.404917		kin-20	-0.72243	0.18617	-0.575189	0.178344
col-159	-1.22165	-1.18694	0.899233	0.138252		lin-29	-1.69787	0.173048	0.295483	0.188835		kin-20	-0.726912	0.188091	-0.575646	0.178962
col-161	-2.14441	-0.785675	0.190798	-0.559444		lin-29	-1.69339	0.165571	0.295508	0.198347		kin-20	-0.703305	0.149881	-0.626856	0.228703
cut-2	-2.8872	0.777132	-0.861592	-0.387712		lin-29	-1.69892	0.168349	0.211464	0.201826		lad-2	-0.474074	0.307445	-0.435177	0.475214
col-162	-2.79028	-0.344396	0.622573	-0.93877		lin-29	-1.69866	0.168307	0.211427	0.201795		lad-2	-0.708113	0.372218	-0.794735	0.430776
cutl-4	-1.36812	0.367012	-0.202216	-0.0244227		lin-29	-1.69831	0.168252	0.211377	0.201754		lam-1	-0.879058	0.218944	-0.569652	-0.271275
dpy-21	-0.847424	0.210946	-1.55873	0.393166		lin-29	-1.69875	0.168321	0.211439	0.201806		lam-1	-0.767312	0.208221	-0.218126	-0.368484
mlt-4	-0.737268	0.0632769	0.52721	0.0927818		lin-29	-1.69849	0.16828	0.211402	0.201775		lam-2	-0.921935	0.217805	-0.604159	-0.0472576
mlt-11	-2.14868	0.42685	-0.177205	-0.12325		lin-29	-1.69814	0.168224	0.211352	0.201733		lam-3	-1.15558	0.264363	-1.00017	-0.379592
mlt-11	-2.15629	0.428929	-0.186665	-0.120256		lin-29	-1.77817	0.230204	0.122263	0.240413		let-2	-1.31285	0.344389	-0.869412	0.092615
mlt-11	-2.11868	0.439475	-0.165097	-0.118529		lin-29	-1.77775	0.230116	0.12223	0.240356		let-2	-1.31915	0.33478	-0.919467	0.110193
mlt-11	-2.15644	0.436774	-0.167481	-0.12054		lin-29	-1.77786	0.230138	0.122238	0.24037		lev-1	-0.706653	0.348314	-0.055399	0.349221
mlt-11	-2.15638	0.436753	-0.167476	-0.120536		lin-29	-1.77744	0.230051	0.122205	0.240313		lev-1	-0.70822	0.349183	-0.0555329	0.347619
mlt-11	-2.15109	0.435537	-0.155798	-0.127228		mfsd-6	-0.659258	0.585571	-0.587161	0.754686		lev-10	-1.62542	0.899709	-0.791362	0.543061
mlt-11	-2.13258	0.434496	-0.173608	-0.107018		mig-15	-1.02253	0.451257	-0.869707	0.373208		lev-10	-1.62341	0.891944	-0.788683	0.546976
mlt-11	-2.14882	0.426897	-0.177217	-0.123259		mig-15	-1.02247	0.451225	-0.869659	0.373184		lev-10	-1.6765	0.988598	-1.01148	0.772867
cutl-21	-0.939082	0.663152	-0.226254	0.102602		mig-15	-1.02243	0.451207	-0.869632	0.373171		lev-11	-0.498914	0.0416457	0.294131	0.133272
dpy-3	-1.1905	-0.0335263	0.43345	-0.391132		mig-15	-1.0237	0.453107	-0.867953	0.372353		lev-11	-0.49892	0.0427089	0.292986	0.133232
idpp-5	-2.43074	0.850552	-0.547326	-0.0296938		nca-2	-0.610893	0.342684	-0.636866	0.166072		lev-11	-0.624231	0.0589509	0.188549	0.1531
idpp-9	-3.03598	0.554636	0.606757	-0.458841		nca-2	-0.612069	0.344525	-0.640881	0.167296		lev-11	-0.623803	0.0585787	0.187131	0.153718
col-165	-0.90747	0.178485	-0.863341	-0.3205		nid-1	-0.608614	0.200436	0.0751179	0.25404		lev-11	-0.625833	0.0601679	0.187042	0.152324
dpy-23	-0.629997	0.357663	-0.604903	0.284226		nid-1	-0.647705	0.204026	0.0133455	0.24075		lev-11	-0.483402	0.00348147	0.271933	0.156081
dpy-23	-0.629586	0.357139	-0.60496	0.284255		nid-1	-0.647268	0.204627	0.0125377	0.240978		lev-11	-0.49871	0.0419911	0.291832	0.133787
mltn-13	-1.70882	0.72043	0.457187	0.0345586		nlg-1	-1.39689	0.487232	-0.75625	0.653879		lev-11	-0.625057	0.0597197	0.186068	0.153069
dpy-8	-1.5503	0.149882	1.18438	-0.199507		nlg-1	-1.39736	0.487448	-0.75649	0.654094		lev-11	-0.625491	0.0600956	0.187481	0.152449
col-166	-1.49274	-0.0628355	0.922818	0.716445		nlg-1	-1.40107	0.487824	-0.755184	0.657311		lev-11	-0.498704	0.0421362	0.293186	0.133293
col-167	-1.7176	-0.120907	1.10854	0.157433		nlg-1	-1.41276	0.496873	-0.76949	0.660534		lev-11	-0.489556	0.0180614	0.259675	0.136005
col-168	-1.79979	-0.251525	1.13157	-0.447017		nlg-1	-1.41265	0.496819	-0.76943	0.66048		lev-11	-0.49081	0.0198837	0.259855	0.135921
col-169	-2.722	-0.36724	2.15914	-0.096355		nlg-1	-1.41004	0.498728	-0.765492	0.665906		lev-11	-0.530824	0.0229448	0.233061	0.138894
col-170	-2.46363	-0.320845	2.2139	-1.02006		nlg-1	-1.35603	0.435058	-0.636535	0.540494		lev-11	-0.5319	0.0241728	0.233034	0.138775
col-172	-0.96564	-0.0803002	1.58186	0.466427		nlg-1	-1.35588	0.434991	-0.636467	0.540435		lev-11	-0.469525	-0.0293841	0.239217	0.163508
col-172	-0.963602	-0.0847009	1.60668	0.467169		nlg-1	-1.40855	0.49526	-0.892795	0.77429		lev-11	-0.501938	-0.01433	0.246732	0.15534
idpp-6	-0.925384	0.591393	-0.353038	0.107115		pbo-5	-0.907169	0.348557	0.0895346	0.139901		lev-11	-0.489584	0.0154378	0.255488	0.130777
col-173	-2.4508	0.130135	0.942855	-0.188775		pbo-5	-0.912089	0.349693	0.0895683	0.139949		lev-11	-0.465482	-0.0377779	0.224126	0.160865
dpy-7	-1.61059	0.470374	0.00712081	-0.103576		pll-1	-0.746688	0.726832	-0.867817	0.717364		lev-11	-0.497044	-0.028891	0.232002	0.151347
col-174	-1.76187	0.437856	0.169415	0.0701159		pll-1	-0.746181	0.726337	-0.86119	0.713949		lin-17	-0.605767	0.135541	-0.388403	0.390671
idpp-11	-2.50185	0.269717	-1.63839	-0.152788		rhgf-1	-0.672178	0.428947	-0.277751	0.665287		lin-17	-0.582581	0.122536	-0.384501	0.39412
idpp-11	-2.50335	0.270028	-1.63933	-0.152944		rimb-1	-1.10165	0.636497	-0.950042	0.688659		lin-17	-0.582631	0.122548	-0.384544	0.394163
dpy-6	-1.91657	0.368108	0.0885429	0.393394		sax-3	-0.676811	0.452287	-0.699155	0.293006		lin-17	-0.590298	0.131555	-0.391406	0.39483
col-175	-2.85807	-1.00225	-0.311838	-0.868855		sax-3	-0.676894	0.452347	-0.699226	0.29304		lin-18	-0.881731	0.414554	-0.406207	0.4005
dpy-22	-0.911601	0.316026	-1.21008	0.337001		ser-1	-0.995278	0.659966	-0.720845	0.649282		lrk-1	-0.699371	0.39593	-0.872288	0.288798
col-176	-1.47144	-0.0240348	2.7321	1.02956		ser-1	-0.982718	0.656005	-0.735535	0.655416		lrp-1	-1.00191	0.275621	-0.74312	0.375634
idpa-3	-2.60315	1.14132	-0.482964	-0.627307		ser-2	-0.669293	0.562726	-0.113889	0.602639		lrp-2	-1.00568	0.536894	-0.900946	0.487434
cutl-11	-0.622983	0.264589	-0.0737376	-0.540371		ser-2	-0.687988	0.577327	-0.164241	0.640355		mab-20	-0.902354	0.624809	-1.19469	0.237332
col-180	-2.34664	-0.632282	1.65628	-0.863951		ser-2	-0.746461	0.633433	-0.101606	0.603572		mab-20	-0.906059	0.627493	-1.19736	0.237787
idpp-3	-2.78814	0.976285	-0.104759	-0.682879		ser-2	-0.732439	0.61726	-0.148969	0.627021		mab-20	-0.881089	0.582678	-1.21202	0.246922
cutl-3	-1.09166	0.250867	0.220375	0.122007		ser-2	-0.737956	0.61885	-0.149815	0.631161		mab-20	-0.880373	0.578355	-1.19253	0.237441
mlt-9	-1.91616	0.276431	0.0729376	-0.0412512		ser-2	-0.625322	0.442475	-0.317792	0.628163		madd-2	-0.886021	0.312152	-0.233853	0.390504
mlt-9	-1.91581	0.274395	0.0691284	-0.0386925		ser-2	-0.607114	0.436832	-0.3168	0.604423		madd-2	-0.88585	0.313445	-0.235187	0.390435
col-41	-3.01833	0.686858	1.65131	-0.0361986		ser-7	-0.984898	0.407044	0.0409604	0.268037		madd-2	-0.597966	0.154416	0.196172	0.163018
col-186	-1.28491	0.113499	0.12623	-0.0295323		ser-7	-0.996518	0.421388	0.0151876	0.290696		madd-4	-0.60711	0.320117	0.11399	0.554918
idpp-14	-1.60323	0.14872	-0.529973	0.433074		ser-7	-1.03556	0.447886	0.0852742	0.353714		madd-4	-0.606816	0.311708	0.108217	0.488998
						slo-1	-0.851144	0.584919	-0.68389	0.539415		madd-4	-0.608927	0.321917	0.113998	0.554054
						slo-1	-0.85585	0.585351	-0.686813	0.539412		mca-3	-0.716902	0.253959	-0.660769	0.40157
						slo-1	-0.851202	0.58073	-0.688158	0.53934		mca-3	-0.717582	0.254378	-0.660676	0.40146
						slo-1	-0.849363	0.581069	-0.68853	0.538175		mca-3	-0.723337	0.243939	-0.727812	0.427563
						slo-1	-0.844718	0.580687	-0.685641	0.538213		mca-3	-0.644379	0.240401	-0.668364	0.373348
						slo-1	-0.851433	0.585135	-0.684124	0.539608		mca-3	-0.64993	0.23159	-0.68001	0.384489
						slo-1	-0.853244	0.577558	-0.705474	0.546184		mig-15	-1.02253	0.451257	-0.869707	0.373208
						slo-1	-0.859393	0.583316	-0.710714	0.552782		mig-15	-1.02247	0.451225	-0.869659	0.373184
						slo-1	-0.852811	0.583231	-0.708087	0.551574		mig-15	-1.02243	0.451207	-0.869632	0.373171
						slo-1	-0.857553	0.58366	-0.711104	0.551615		mig-15	-1.0237	0.453107	-0.867953	0.372353
						slo-1	-0.850098	0.578333	-0.709133	0.552737		mps-2	-0.607987	0.333711	-0.205283	0.0247039
						slo-1	-0.850258	0.578451	-0.709269	0.552848		mps-2	-0.6042	0.332611	-0.198617	0.0257836
						slo-1	-0.854982	0.578862	-0.712286	0.552893		mps-2	-0.576718	0.328131	-0.339217	0.02243
						slo-2	-0.591142	0.410521	-0.161851	0.509765		mps-3	-0.97775	-0.469719	-1.18607	0.879178
						slo-2	-0.592238	0.414501	-0.160837	0.505953		nca-2	-0.610893	0.342684	-0.636866	0.166072
						slo-2	-0.586848	0.407612	-0.159562	0.508579		nca-2	-0.612069	0.344525	-0.640881	0.167296
						slo-2	-0.584373	0.401961	-0.160584	0.511776		ncam-1	-1.25126	0.440219	-0.994344	0.28141
						slo-2	-0.58759	0.40182	-0.16054	0.513803		ncam-1	-1.25543	0.444167	-0.996566	0.281917
						slo-2	-0.585784	0.401622	-0.162429	0.517204		ncam-1	-1.25399	0.443215	-0.995808	0.282375
						slo-2	-0.587786	0.403667	-0.161517	0.514927		nid-1	-0.608614	0.200436	0.0751179	0.25404
						slo-2	-0.585319	0.401331	-0.160743	0.514206		nid-1	-0.647705	0.204026	0.0133455	0.24075
						slt-1	-0.956613	0.604627	-0.522794	0.587338		nid-1	-0.647268	0.204627	0.0125377	0.240978
						sssh-1	-1.02668	0.382507	-0.0917558	0.524942		npr-22	-0.675684	0.485818	-0.383354	0.839071
						svh-1	-1.52083	0.660418	-0.448409	0.570901		npr-22	-0.673202	0.47277	-0.384594	0.841415
						syd-2	-0.792722	0.387832	-0.707604	0.265592		nsy-1	-0.744911	0.393959	-1.25856	0.300417
						tph-1	-1.21795	-0.000988153	-1.32349	0.723029		nsy-1	-0.743414	0.390963	-1.25662	0.297643
						tph-1	-1.22421	-0.000995684	-1.333	0.729282		nuo-1	-0.675279	0.0730438	-0.0936996	0.15193
						unc-10	-1.22075	0.446507	-0.98613	0.470782		osm-12	-0.595558	0.58151	-0.602761	0.154371
						unc-10	-1.22043	0.446356	-0.985853	0.470626		pat-2	-0.628239	0.262721	-0.11578	0.221064
						unc-10	-1.21982	0.44607	-0.985325	0.470329		pat-4	-0.786889	0.38234	-0.0720484	0.136691
						unc-10	-1.23178	0.423024	-0.985766	0.454894		pde-3	-0.640014	0.441391	-0.670597	0.55166
						unc-10	-1.23307	0.423868	-0.98844	0.457831		pde-3	-0.627692	0.419186	-0.740953	0.586003
						unc-10	-1.22202	0.447379	-0.988782	0.473704		pde-3	-0.612405	0.364296	-0.806986	0.571584
						unc-122	-0.943233	0.413545	-0.0240402	0.470252		pde-3	-0.645346	0.431807	-0.770134	0.614974
						unc-13	-0.477425	0.440793	-0.380345	0.570258		pde-3	-0.643635	0.445404	-0.721401	0.59799
						unc-13	-0.48932	0.437066	-0.416687	0.589122		pde-3	-0.633667	0.377386	-0.84632	0.61695
						unc-13	-0.489635	0.437357	-0.4167	0.58821		pde-3	-0.632665	0.444901	-0.759748	0.658939
						unc-13	-0.482023	0.431132	-0.434463	0.592737		pde-3	-0.65239	0.459583	-0.737479	0.644981
						unc-13	-0.489334	0.437079	-0.4167	0.589139		pde-3	-0.63257	0.434256	-0.733626	0.644665
						unc-13	-0.489703	0.43742	-0.417404	0.588934		pde-3	-0.637091	0.422529	-0.792719	0.675477
						unc-13	-0.489717	0.437432	-0.417416	0.58895		pde-4	-0.476812	0.25448	-0.102227	0.723376
						unc-13	-0.440507	0.433777	-0.36542	0.567553		pde-4	-0.492932	0.272921	-0.101845	0.732817
						unc-13	-0.440826	0.434088	-0.365431	0.566566		pde-4	-0.486524	0.267768	-0.166733	0.722766
						unc-13	-0.417662	0.427802	-0.352829	0.55447		pde-4	-0.508402	0.292552	-0.204763	0.76545
						unc-13	-0.41773	0.427786	-0.349606	0.551559		pde-4	-0.507485	0.292597	-0.210141	0.76693
						unc-17	-0.925842	0.479171	-0.865733	0.73799		pde-4	-0.506835	0.287425	-0.210863	0.766325
						unc-2	-1.18812	0.6142	-1.04942	0.55909		pde-4	-0.509998	0.295877	-0.213565	0.76657
						unc-2	-1.1881	0.614192	-1.04941	0.559082		pde-4	-0.76123	0.492998	-0.35795	1.12299
						unc-2	-1.17446	0.605921	-1.03862	0.555817		pix-1	-0.601534	0.266731	-0.282578	0.0323856
						unc-2	-1.18751	0.612843	-1.04906	0.559905		pix-1	-0.630671	0.118158	-0.467323	0.116901
						unc-2	-1.22032	0.626532	-1.08179	0.559028		plx-1	-0.585626	0.348564	-0.71237	0.295784
						unc-2	-1.22365	0.629544	-1.08232	0.559264		plx-1	-0.585978	0.349012	-0.712764	0.295755
						unc-2	-1.22122	0.627168	-1.0822	0.559194		plx-1	-0.595524	0.335001	-0.786407	0.323341
						unc-2	-1.22578	0.631316	-1.08379	0.562673		plx-1	-0.595136	0.334494	-0.785988	0.323382
						unc-2	-1.22574	0.631296	-1.08376	0.562655		plx-1	-0.508193	0.290524	-0.704443	0.295995
						unc-2	-1.22495	0.629697	-1.08328	0.56358		plx-1	-0.507712	0.289924	-0.703924	0.296038
						unc-2	-1.22491	0.629677	-1.08325	0.563563		plx-2	-0.893242	0.476428	-0.756927	0.20495
						unc-2	-1.22428	0.631501	-1.08426	0.561005		pxn-1	-0.685362	0.22868	-0.0375521	0.390036
						unc-2	-1.22346	0.629886	-1.08375	0.561915		pxn-2	-0.993076	0.0768858	-0.545942	0.156859
						unc-2	-1.22595	0.630347	-1.08311	0.561841		rap-3	-1.16938	0.251094	0.576068	-0.118936
						unc-2	-1.35991	0.728934	-1.23498	0.597745		rhgf-2	-0.63473	0.258252	-0.923614	0.0294309
						unc-25	-0.708579	0.400437	0.0783142	0.85103		rhgf-2	-0.605391	0.272017	-0.890146	0.0156018
						unc-25	-0.708218	0.400545	0.0783358	0.851202		rhgf-2	-0.639805	0.270101	-0.926369	0.039267
						unc-25	-0.705146	0.402389	0.0783111	0.851449		rig-3	-1.06051	0.429231	-0.357105	0.140312
						unc-31	-0.786045	0.462155	-1.10603	0.720746		rig-6	-1.25952	0.476399	-0.636957	0.253984
						unc-31	-0.787693	0.464022	-1.11539	0.733024		rig-6	-1.25508	0.483529	-0.648001	0.262631
						unc-31	-0.737107	0.405832	-0.961755	0.669369		rig-6	-1.24177	0.485741	-0.621324	0.221093
						unc-31	-0.793645	0.46032	-1.07647	0.70367		rol-3	-1.15442	0.300443	-0.194881	0.369787
						unc-31	-0.79603	0.465439	-1.08263	0.709793		sad-1	-0.82591	0.446849	-0.452884	0.622107
						unc-31	-0.799489	0.466085	-1.07139	0.699867		sad-1	-0.823649	0.443729	-0.447491	0.625734
						unc-31	-0.801905	0.471246	-1.07756	0.705992		sax-3	-0.676811	0.452287	-0.699155	0.293006
						unc-31	-0.797422	0.470719	-1.07167	0.705097		sax-3	-0.676894	0.452347	-0.699226	0.29304
						unc-31	-0.799848	0.475912	-1.07787	0.711256		slo-1	-0.851144	0.584919	-0.68389	0.539415
						unc-31	-0.793959	0.460522	-1.08068	0.707751		slo-1	-0.85585	0.585351	-0.686813	0.539412
						unc-31	-0.796345	0.465644	-1.08686	0.713895		slo-1	-0.851202	0.58073	-0.688158	0.53934
						unc-31	-0.799807	0.466291	-1.0756	0.703949		slo-1	-0.849363	0.581069	-0.68853	0.538175
						unc-31	-0.797741	0.470928	-1.0759	0.709203		slo-1	-0.844718	0.580687	-0.685641	0.538213
						unc-31	-0.800169	0.476124	-1.08213	0.715382		slo-1	-0.851433	0.585135	-0.684124	0.539608
						unc-31	-0.792014	0.506349	-1.0451	0.697444		slo-1	-0.853244	0.577558	-0.705474	0.546184
						unc-31	-0.794984	0.512742	-1.05259	0.704891		slo-1	-0.859393	0.583316	-0.710714	0.552782
						unc-31	-0.77688	0.504743	-1.09325	0.732981		slo-1	-0.852811	0.583231	-0.708087	0.551574
						unc-31	-0.691281	0.509226	-0.679724	0.392926		slo-1	-0.857553	0.58366	-0.711104	0.551615
						unc-31	-0.73288	0.506672	-0.770265	0.496187		slo-1	-0.850098	0.578333	-0.709133	0.552737
						unc-49	-1.19623	0.347309	0.188413	0.54637		slo-1	-0.850258	0.578451	-0.709269	0.552848
						unc-49	-1.19495	0.347392	0.19003	0.545619		slo-1	-0.854982	0.578862	-0.712286	0.552893
						unc-49	-1.13855	0.29445	0.24841	0.506234		slt-1	-0.956613	0.604627	-0.522794	0.587338
						unc-49	-1.19729	0.349753	0.186686	0.54508		sop-2	-0.617598	0.502446	-1.21535	0.0801115
						unc-49	-1.17772	0.251079	0.0519109	0.473228		sop-2	-0.617589	0.502439	-1.21534	0.0801104
						unc-49	-1.24045	0.353836	0.0910819	0.541999		sop-2	-0.626036	0.528378	-1.17205	0.107961
						unc-49	-1.04293	0.153032	0.120643	0.402261		spat-3	-0.658027	0.301878	-1.18387	0.213744
						unc-49	-1.10213	0.263622	0.258554	0.556314		spat-3	-0.549945	0.293487	-1.09483	0.219143
						unc-49	-1.16694	0.294166	0.0782905	0.610444		spc-1	-0.736293	0.197426	-1.18494	0.437158
						unc-49	-1.08112	0.126222	0.0139252	0.589952		spc-1	-0.736235	0.197411	-1.18508	0.43726
						unc-49	-1.57768	0.476487	-0.0311642	0.622804		stn-1	-0.627452	0.397204	-0.0742907	0.060652
						unc-49	-1.10381	0.295109	0.298705	0.477374		syd-2	-0.792722	0.387832	-0.707604	0.265592
						unc-49	-1.18495	0.384295	0.368475	0.535079		tbx-2	-0.589955	0.36231	-0.620877	0.166512
						unc-6	-1.05651	0.353675	-0.586183	0.584426		twk-18	-0.590801	0.218548	-0.173268	0.236508
						unc-63	-0.614079	0.335371	-0.346021	0.362523		unc-10	-1.22075	0.446507	-0.98613	0.470782
						unc-73	-0.932695	0.382179	-1.12464	0.581281		unc-10	-1.22043	0.446356	-0.985853	0.470626
						unc-73	-0.891094	0.384146	-0.975692	0.586474		unc-10	-1.21982	0.44607	-0.985325	0.470329
						unc-73	-0.890206	0.386019	-0.980906	0.598796		unc-10	-1.23178	0.423024	-0.985766	0.454894
						unc-73	-0.958477	0.42985	-1.00651	0.616214		unc-10	-1.23307	0.423868	-0.98844	0.457831
						unc-73	-0.91717	0.405569	-1.07377	0.556729		unc-10	-1.22202	0.447379	-0.988782	0.473704
						unc-73	-0.87474	0.415758	-0.931285	0.566489		unc-130	-0.930288	0.502376	-0.706715	0.160305
						unc-73	-0.93314	0.456259	-0.949757	0.578994		unc-15	-0.826037	0.214585	-0.356377	0.353514
						unc-73	-0.922478	0.442871	-0.93445	0.566879		unc-15	-0.81412	0.172082	-0.338803	0.335218
						unc-73	-0.838113	0.306437	-1.2899	0.479143		unc-17	-0.925842	0.479171	-0.865733	0.73799
						unc-75	-1.35201	0.989326	-1.29404	0.546058		unc-22	-1.56826	0.418772	-0.950484	0.607699
						unc-75	-1.35159	0.96267	-1.4065	0.579887		unc-22	-1.63064	0.417391	-1.09632	0.624638
						unc-75	-1.33818	0.892979	-1.45429	0.632959		unc-22	-1.63007	0.416684	-1.09618	0.625051
						unc-75	-1.31906	0.892305	-1.47082	0.628751		unc-22	-1.63048	0.417255	-1.09624	0.624383
						vglu-3	-0.795999	0.1659	0.360347	-0.0814804		unc-22	-1.63045	0.417245	-1.09623	0.624371
												unc-22	-1.63005	0.416874	-1.09628	0.624351
												unc-22	-1.63123	0.413676	-1.09618	0.624839
												unc-22	-1.63222	0.414957	-1.09683	0.624444
												unc-22	-1.63237	0.413655	-1.09754	0.624769
												unc-31	-0.786045	0.462155	-1.10603	0.720746
												unc-31	-0.787693	0.464022	-1.11539	0.733024
												unc-31	-0.737107	0.405832	-0.961755	0.669369
												unc-31	-0.793645	0.46032	-1.07647	0.70367
												unc-31	-0.79603	0.465439	-1.08263	0.709793
												unc-31	-0.799489	0.466085	-1.07139	0.699867
												unc-31	-0.801905	0.471246	-1.07756	0.705992
												unc-31	-0.797422	0.470719	-1.07167	0.705097
												unc-31	-0.799848	0.475912	-1.07787	0.711256
												unc-31	-0.793959	0.460522	-1.08068	0.707751
												unc-31	-0.796345	0.465644	-1.08686	0.713895
												unc-31	-0.799807	0.466291	-1.0756	0.703949
												unc-31	-0.797741	0.470928	-1.0759	0.709203
												unc-31	-0.800169	0.476124	-1.08213	0.715382
												unc-31	-0.792014	0.506349	-1.0451	0.697444
												unc-31	-0.794984	0.512742	-1.05259	0.704891
												unc-31	-0.77688	0.504743	-1.09325	0.732981
												unc-31	-0.691281	0.509226	-0.679724	0.392926
												unc-31	-0.73288	0.506672	-0.770265	0.496187
												unc-44	-0.810395	0.192739	-0.521446	0.340376
												unc-44	-0.811994	0.191704	-0.532354	0.344039
												unc-44	-0.835847	0.221171	-0.607765	0.356489
												unc-44	-0.882504	0.218049	-0.552172	0.355833
												unc-44	-0.742653	0.135196	-0.38588	0.276791
												unc-44	-0.757391	0.162305	-0.444837	0.272233
												unc-44	-0.743047	0.150562	-0.421703	0.265921
												unc-44	-0.736044	0.141195	-0.38016	0.245273
												unc-44	-0.735647	0.0517456	-0.283033	0.303886
												unc-49	-1.19623	0.347309	0.188413	0.54637
												unc-49	-1.19495	0.347392	0.19003	0.545619
												unc-49	-1.13855	0.29445	0.24841	0.506234
												unc-49	-1.19729	0.349753	0.186686	0.54508
												unc-49	-1.17772	0.251079	0.0519109	0.473228
												unc-49	-1.24045	0.353836	0.0910819	0.541999
												unc-49	-1.04293	0.153032	0.120643	0.402261
												unc-49	-1.10213	0.263622	0.258554	0.556314
												unc-49	-1.16694	0.294166	0.0782905	0.610444
												unc-49	-1.08112	0.126222	0.0139252	0.589952
												unc-49	-1.57768	0.476487	-0.0311642	0.622804
												unc-49	-1.10381	0.295109	0.298705	0.477374
												unc-49	-1.18495	0.384295	0.368475	0.535079
												unc-5	-0.683728	0.358803	-0.338272	0.269867
												unc-5	-0.683145	0.35589	-0.336012	0.268984
												unc-5	-0.683347	0.358581	-0.33809	0.269718
												unc-5	-0.643703	0.307915	-0.342218	0.25494
												unc-5	-0.638174	0.320306	-0.305234	0.244987
												unc-5	-0.799653	0.403494	-0.455599	0.390971
												unc-52	-1.19597	0.193327	0.128329	0.263235
												unc-52	-1.76234	0.281923	-0.89711	0.360096
												unc-52	-1.70023	0.252438	-0.822913	0.372875
												unc-52	-1.15731	0.225765	-0.19286	0.251421
												unc-52	-1.67731	0.24651	-0.774542	0.365092
												unc-52	-1.67841	0.245942	-0.774781	0.365417
												unc-52	-1.67032	0.249212	-0.787766	0.358517
												unc-52	-1.67693	0.247616	-0.775539	0.365352
												unc-52	-1.67569	0.247164	-0.778288	0.36498
												unc-52	-1.678	0.247552	-0.774671	0.364727
												unc-52	-1.66692	0.254677	-0.797249	0.350604
												unc-52	-1.67354	0.251856	-0.785551	0.358683
												unc-52	-1.76584	0.267917	-0.898514	0.365911
												unc-52	-1.68378	0.217834	-0.795531	0.387087
												unc-52	-1.70418	0.235526	-0.820975	0.379918
												unc-52	-1.29776	0.151203	-0.0625341	0.325133
												unc-52	-1.92629	0.445869	-1.36597	0.249959
												unc-54	-1.18834	0.149255	-0.52808	0.298485
												unc-58	-0.604925	0.491892	-0.102564	0.611449
												unc-58	-0.591213	0.488676	-0.0934602	0.62145
												unc-58	-0.587839	0.487799	-0.110758	0.617712
												unc-58	-0.609216	0.49547	-0.0812219	0.60614
												unc-58	-0.580177	0.458675	-0.0961361	0.66603
												unc-58	-0.54727	0.440305	-0.0950559	0.658458
												unc-58	-0.556987	0.446625	-0.0861009	0.663587
												unc-6	-1.05651	0.353675	-0.586183	0.584426
												unc-63	-0.614079	0.335371	-0.346021	0.362523
												unc-68	-1.38296	0.468117	-0.560262	0.30457
												unc-68	-1.38376	0.468373	-0.560471	0.304845
												unc-68	-1.38295	0.468233	-0.56038	0.30464
												unc-68	-1.38394	0.468682	-0.560707	0.305574
												unc-68	-1.38412	0.468646	-0.560671	0.305552
												unc-68	-1.38522	0.463288	-0.584077	0.304439
												unc-68	-1.38442	0.462802	-0.583711	0.303463
												unc-68	-1.38541	0.463251	-0.584038	0.304416
												unc-68	-1.38488	0.463617	-0.584578	0.304005
												unc-68	-1.38587	0.464067	-0.584904	0.304959
												unc-68	-1.38507	0.463581	-0.584538	0.303983
												unc-68	-1.38606	0.464031	-0.584865	0.304936
												unc-68	-1.38406	0.463479	-0.584462	0.303795
												unc-68	-1.38505	0.463928	-0.584789	0.304748
												unc-68	-1.38425	0.463442	-0.584423	0.303773
												unc-68	-1.38524	0.463892	-0.58475	0.304725
												unc-7	-0.843684	0.55365	-0.457899	0.723613
												unc-7	-0.844975	0.544908	-0.446957	0.71718
												unc-7	-0.828664	0.521669	-0.433392	0.725634
												unc-7	-0.842983	0.54386	-0.445251	0.723212
												unc-7	-0.828442	0.521514	-0.433271	0.725449
												unc-7	-0.814869	0.397884	-0.537705	0.796678
												unc-7	-0.838347	0.43109	-0.559051	0.795778
												unc-7	-0.842311	0.433128	-0.567721	0.788667
												unc-7	-0.843334	0.437376	-0.561201	0.782844
												unc-7	-0.855707	0.443029	-0.566534	0.803727
												unc-70	-1.01205	0.428814	-0.988879	0.335145
												unc-70	-1.01213	0.428292	-0.989646	0.335255
												unc-70	-1.01192	0.428414	-0.988936	0.334997
												unc-70	-1.01118	0.42738	-0.989734	0.335961
												unc-73	-0.932695	0.382179	-1.12464	0.581281
												unc-73	-0.891094	0.384146	-0.975692	0.586474
												unc-73	-0.890206	0.386019	-0.980906	0.598796
												unc-73	-0.958477	0.42985	-1.00651	0.616214
												unc-73	-0.91717	0.405569	-1.07377	0.556729
												unc-73	-0.87474	0.415758	-0.931285	0.566489
												unc-73	-0.93314	0.456259	-0.949757	0.578994
												unc-73	-0.922478	0.442871	-0.93445	0.566879
												unc-73	-0.838113	0.306437	-1.2899	0.479143
												unc-79	-0.817947	0.42091	-0.820354	0.485751
												unc-79	-0.816326	0.423527	-0.824827	0.487112
												unc-80	-1.09754	0.455046	-0.907184	0.538173
												unc-80	-1.10166	0.45886	-0.908013	0.538138
												unc-80	-1.0996	0.456472	-0.908827	0.537307
												unc-80	-1.10198	0.459024	-0.908341	0.538357
												unc-80	-1.10018	0.45493	-0.907893	0.539393
												unc-89	-1.1591	0.327684	-0.727277	0.467804
												unc-89	-1.21107	0.310995	-0.751712	0.434318
												unc-89	-1.2079	0.30448	-0.763267	0.433107
												unc-89	-1.20958	0.303141	-0.762648	0.432164
												unc-89	-1.20968	0.309908	-0.766939	0.435378
												unc-89	-1.22198	0.315179	-0.782193	0.4469
												unc-89	-1.1897	0.313992	-0.812358	0.465668
												unc-89	-1.19275	0.321136	-0.815947	0.467851
												unc-89	-1.20953	0.328737	-0.838712	0.485107
												unc-89	-1.2161	0.314633	-0.769303	0.437035
												unc-89	-1.21468	0.309559	-0.76556	0.434649
												unc-89	-1.2163	0.308165	-0.764917	0.433687
												unc-89	-1.21631	0.314906	-0.7692	0.436898
												unc-89	-1.22882	0.320317	-0.784574	0.448512
												unc-89	-1.25839	0.290511	-0.601649	0.356387
												unc-89	-1.25795	0.290574	-0.603033	0.357715
												unc-96	-0.895625	0.0716251	-0.608814	0.281725
												unc-96	-0.898125	0.0750073	-0.610314	0.282892
												vab-2	-0.745489	0.444288	-0.268356	-0.132097
												vab-2	-0.747459	0.477945	-0.294308	-0.0856803
												vab-3	-0.895849	0.444741	-1.06446	0.477901
												vab-3	-0.956915	0.456205	-1.1918	0.523784
												vab-3	-0.890154	0.4413	-1.04529	0.475209
												zig-10	-0.685484	0.777235	0.0280792	0.203045
												zmp-2	-1.81326	0.530148	0.0287426	0.0820358
												zmp-2	-1.8112	0.529264	0.0287081	0.0819412
												zmp-2	-1.75437	0.508377	0.0238626	0.0485531
